# Supplementary material for: Methodologies for Monitoring Mental Health on Twitter: Systematic Review
Source: J Med Internet Res. 2023 May 8;25:e42734. doi: 10.2196/42734 (PMC10203928; doi:10.2196/42734)
Supplement: Multimedia Appendix 2 [file jmir_v25i1e42734_app2.xlsx]

## Sheet: Final Included Papers
Review Round	#	Paper ID	Date Added	Year	Paper Name	Lead Author/Author	Journal/Source	Venue Type	Found where
1	1	dechoud2013	2019-01-03	2013	Predicting Depression via Social Media	De Choudhury	International AAAI Conference on Weblogs and Social Media (ICWSM) 2013	Conference	Wongkoblap 2017 Ref 67
1	2	dechoud2013(2)	2019-04-05	2013	Social Media as a Measurement Tool of Depression in Populations	De Choudhury	5th Annual ACM Web Science Conference	Conference	Wongkoblap 2017 Ref 66
1	3	tsugawa2013	2019-04-05	2013	On estimating depressive tendencies of Twitter users utilizing their tweet data	Tsugawa	2013 IEEE Virtual Reality	Conference	Wongkoblap 2017 Ref 64
1	4	abboute2014	2019-05-15	2014	Mining Twitter for Suicide Prevention	Abboute	NLDB 2014, LNCS 8455, pp. 250–253, 2014.	Conference
1	5	coppersmith2014	2019-04-05	2014	Measuring Post Traumatic Stress Disorder in Twitter	Coppersmith	8th International AAAI Conference on Weblogs and Social Media	Conference	Wongkoblap 2017 Ref 53
1	6	coppersmith2014(2)	2019-04-05	2014	Quantifying mental health signals in Twitter.	Coppersmith	2nd Workshop on Computational Linguistics and Clinical Psychology: From Linguistic Signal to Clinical Reality	Workshop	Wongkoblap 2017 Ref 59
1	7	homan2014	2019-04-05	2014	Toward Macro-Insights for Suicide Prevention: Analyzing Fine-Grained Distress at Scale	Homan	Workshop on Computational Linguistics and Clinical Psychology: From Linguistic Signal to Clinical Reality	Workshop	Wongkoblap 2017 Ref 60
1	8	lin2014	2019-04-05	2014	User-level psychological stress detection from social media using deep neural network	Lin	22nd ACM international conference on Multimedia	Conference	Wongkoblap 2017 Ref 57
1	9	prieto2014	2019-04-05	2014	Twitter: A Good Place to Detect Health Conditions	Prieto	Plos One	Journal	Wongkoblap 2017 Ref 56
1	10	burnap2015	2019-04-04	2015	Machine Classification and Analysis of Suicide-Related Communication on Twitter	Burnap	26th ACM Conference on Hypertext & Social Media	Conference	Wongkoblap 2017 Ref 35
1	11	mcmanus2015	2019-05-15	2015	Mining Twitter Data to Improve Detection of Schizophrenia	McManus	Proceedings AMIA Joint Summits on Translational Science 2015	Conference
1	12	odea2015	2019-01-02	2015	Detecting Suicidality on Twitter	O'Dea	Internet Interventions	Journal	Wongkoblap 2017 Ref 33
1	13	pedersen2015	2019-04-05	2015	Screening Twitter Users for Depression and PTSD with Lexical Decision Lists	Pedersen	Proceedings of the 2nd Workshop on Computational Linguistics and Clinical Psychology: From Linguistic Signal to Clinical Reality	Workshop	Wongkoblap 2017 Ref 44
1	14	preotpiet2015	2019-04-05	2015	Mental Illness Detection at the World Well-Being Project for the CLPsych 2015 Shared Task	Preotiuc-Pietro	Proceedings of the 2nd Workshop on Computational Linguistics and Clinical Psychology: From Linguistic Signal to Clinical Reality	Workshop	Wongkoblap 2017 Ref 41
1	15	resnik2015	2019-04-05	2015	Beyond LDA: Exploring Supervised Topic Modeling for Depression-Related Language in Twitter	Resnik	Proceedings of the 2nd Workshop on Computational Linguistics and Clinical Psychology: From Linguistic Signal to Clinical Reality	Workshop	Wongkoblap 2017 Ref 45
1	16	resnik2015(2)	2019-04-05	2015	The University of Maryland CLPsych 2015 Shared Task System	Resnik	Proceedings of the 2nd Workshop on Computational Linguistics and Clinical Psychology: From Linguistic Signal to Clinical Reality	Workshop	Wongkoblap 2017 Ref 46
1	17	tsugawa2015	2019-04-05	2015	Recognizing Depression from Twitter Activity	Tsugawa	Proceedings of the 33rd Annual ACM Conference on Human Factors in Computing Systems	Conference	Wongkoblap 2017 Ref 38
1	18	yang2015	2019-05-15	2015	GIS analysis of depression among Twitter users	Yang	Applied Geography	Journal
1	19	yin2015	2019-04-10	2015	A Scalable Framework to Detect Personal Health Mentions on Twitter	Yin	Journal of Medical Internet Research	Journal	Search 1
1	20	benton2016	2019-04-08	2016	Multi-Task Learning for Mental Health using Social Media Text	Benton	Proceedings of the 15th Conference of the EACL (2017) 152-162	Conference	Guntuku 2017 Ref 19
1	21	braithwaite2016	2019-04-04	2016	Validating Machine Learning Algorithms for Twitter Data Against Established Measures of Suicidality	Braithwaite	JMIR Mental Health	Journal
1	22	chang2016	2019-04-12	2016	Subconscious Crowdsourcing: A feasible data collection mechanism for mental disorder detection on social media	Chang	2016 IEEE/ACM International Conference on Advances in Social Networks Analysis and Mining (ASONAM)	Conference	"Survey on Detection of Mental Illnesses by Analysing Twitter Data" (2018) Sundarrajan and Aneesha
1	23	coppersmith2016	2019-04-08	2016	Exploratory analysis of social media prior to a suicide attempt	Coppersmith	Proceedings of the Third Workshop on Computational Linguistics and Clinical Psychology (2016)	Workshop	Guntuku 2017 Ref 41
1	24	he2016	2019-05-15	2016	'What makes a pro eating disorder hashtag': Using hashtags to identify pro eating disorder tumblr posts and Twitter users	He	4th IEEE International Conference on Big Data, Big Data 2016	Conference	Sys Search
1	25	saraviasar2016	2019-03-29	2016	MIDAS: Mental Illness Detection and Analysis via Social Media	Saravia	IEEE/ACM International Conference on Advances in Social Networks Analysis and Mining (ASONAM)	Conference	Wongkoblap 2017 Ref 26
1	26	aldarwish2017	2019-05-15	2017	Predicting Depression Levels Using Social Media Posts	Aldarwish	2017 IEEE 13th International Symposium on Autonomous Decentralized System (ISADS)	Conference	Search 1
1	27	birjali2017	2019-05-15	2017	Machine Learning and Semantic Sentiment Analysis based Algorithms for Suicide Sentiment Prediction in Social Networks	Birjali	Procedia Computer Science 2017	Conference
1	28	birnbaum2017	2019-05-15	2017	A Collaborative Approach to Identifying Social Media Markers of Schizophrenia by Employing Machine Learning and Clinical Appraisals	Birnbaum	Journal of Medical Internet Research	Journal
1	29	burnap2017	2019-05-15	2017	Multi-class machine classification of suicide-related communication on Twitter	Burnap	Online Social Networks and Media	Journal	Sys Search
1	30	deshpande2017	2019-04-10	2017	Depression detection using emotion artificial intelligence	Deshpande	2017 International Conference on Intelligent Sustainable Systems	Conference	Search 1
1	31	jamil2017	2019-04-08	2017	Monitoring Tweets for Depression to Detect At-risk Users	Jamil	Proceedings of the Fourth Workshop on Computational Linguistics and Clinical Psychology	Workshop	Found in Orabi (2018)
1	32	joshij2017	2019-04-13	2017	Modeling and detecting change in user behavior through his social media posting using cluster analysis	Joshi	Proceedings of the Fourth ACM IKDD Conferences on Data Sciences	Conference	Search 1
1	33	kang2017	2019-04-03	2017	Identifying depressive users in Twitter using multimodal analysis	Kang	2016 International Conference on Big Data and Smart Computing (BigComp)	Conference	Wongkoblap 2017 Ref 27
1	34	moulahi2017	2019-05-15	2017	DARE to care: A context-aware framework to track suicidal ideation on social media	Moulahi	18th International Conference on Web Information Systems Engineering, WISE 2017	Conference
1	35	reece2017	2019-01-03	2017	Forecasting the onset and course of mental illness with Twitter data	Reece	Nature: Scientific Reports	Journal	Guntuku 2017 Ref 11
1	36	saha2017	2019-04-13	2017	Inferring Mood Instability on Social Media by Leveraging Ecological Momentary Assessments	Saha	Proceedings of the ACM on Interactive, Mobile, Wearable and Ubiquitous Technologies 2017	Conference	Search 1
1	37	shen2017	2019-04-10	2017	Depression Detection via Harvesting Social Media: A Multimodal Dictionary Learning Solution	Shen	AAAI Conference on Artificial Intelligence 2017	Conference	Search 1
1	38	wang2017	2019-03-28	2017	Detecting and Characterizing Eating-Disorder Communities on Social Media	Wang	Conference: Web Search and Data Mining 2017	Conference	Wongkoblap 2017 Ref 24
1	39	yazdavar2017	2019-04-13	2017	Semi-Supervised Approach to Monitoring Clinical Depressive Symptoms in Social Media	Yazdavar	2017 IEEE/ACM International Conference on Advances in Social Networks Analysis and Mining	Conference	Search 1
1	40	astoveza2018	2019-05-15	2018	Suicidal Behavior Detection on Twitter Using Neural Network	Astoveza	TENCON 2018 - 2018 IEEE Region 10 Conference	Conference	Sys Search
1	41	chiroma2018	2019-05-15	2018	Suicide Related Text Classification with PRISM Algorithm	Chiroma	2018 Conference of Machine Learning	Conference	Sys Search
1	42	chiroma2018(2)	2019-05-15	2018	Text Classification For Suicide Related Tweets	Chiroma	2018 International Conference on Machine Learning and Cybernetics (ICMLC)	Conference	Sys Search
1	43	du2018	2019-05-15	2018	Extracting psychiatric stressors for suicide from social media using deep learning	Du	BMC Medical Informatics and Decision Making	Journal
1	44	joshi2018	2019-05-15	2018	Mental health analysis using deep learning for feature extraction	Joshi	ACM India Joint 5th International Conference on Data Science and 23rd Conference on Management of Data, CoDS-COMAD 2018	Conference
1	45	orabi2018	2019-04-08	2018	Deep Learning for Depression Detection of Twitter Users	Orabi	Proceedings of the Fifth Workshop on Computational Linguistics and Clinical Psychology: From Keyboard to Clinic, pages 88–97	Workshop
1	46	sawhney2018	2019-05-15	2018	A Computational approach to feature extraction for identification of suicidal ideation in tweets	Sawhney	56th Annual Meeting of the Association for Computational Linguistics, ACL 2018	Conference
1	47	sharheen2018	2019-05-15	2018	Suicidal Trend Analysis of Twitter using Machine Learning and Neural Network	Sharheen	2018 International Conference on Bangla Speech and Language Processing (ICBSLP)	Conference	Sys Search
1	48	ulhassan2018	2019-05-15	2018	Sentiment analysis of social networking sites (SNS) data using machine learning approach for the measurement of depression	Ul Hassan	8th International Conference on Information and Communication Technology Convergence, ICTC 2017	Conference	Sys Search
1	49	vioules2018	2019-04-10	2018	Detection of suicide-related posts in Twitter data streams	Vioules	IBM Journal of Research and Development	Journal	Search 1
1	50	baba2019	2019-05-15	2019	Detecting Mental Health Illness Using Short Comments	Baba	AINA 2019: Advanced Information Networking and Applications Conference	Conference
1	51	gui2019	2019-04-10	2019	Cooperative Multimodal Approach to Depression Detection in Twitter	Gui	AAAI Conference on Artificial Intelligence 2019	Conference	Search 1
1	52	zhou2019	2019-05-15	2019	Psychological Disorder Identifying Method Based on Emotion Perception over Social Networks	Zhou	International Journal of Environmental Research and Public Health	Journal	Sys Search
2	53	coppersmith2015	2019-09-27	2015	Quantifying suicidal ideation via language usage on social media.	Glen Coppersmith, Ryan Leary, Eric Whyne, and Tony Wood	Joint StatisticsMeetingsProceedings, Statistical Computing Section, JSM.	Conference
2	54	vedula2017	2019-09-27	2017	Emotional and linguistic cues of depression from social media	Nikhita Vedula and Srinivasan Parthasarathy.	Proceedings of the 2017 International Conference on Digital Health. ACM	Conference
2	55	coppersmith2018	2019-09-26	2018	Natural Language Processing of Social Media as Screening for Suicide Risk	Coppersmith, Leary, Crutchley, Fine	Biomedical Informatics Insights	Journal
2	56	oyong2018	2019-09-26	2018	Natural Language Processing and Lexical Approach for Depression Symptoms Screening of Indonesian Twitter User	Oyong, Irwan; Utami, Ema; Luthfi, Emha Taufiq	PROCEEDINGS OF 2018 THE 10TH INTERNATIONAL CONFERENCE ON INFORMATION TECHNOLOGY AND ELECTRICAL ENGINEERING (ICITEE)	Conference
2	57	weerasinghe2019	2019-09-26	2019	“Because... I was told... so much”: Linguistic Indicators of Mental Health Status on Twitter	Weerasinghe et al	Proceedings on Privacy Enhancing Technologies	Conference
2	58	biradar2019	2019-09-26	2019	Detecting Depression in Social Media Posts Using Machine Learning	Biradar, Totad	Communications in Computer and Information Science	Conference
2	59	chandra2019	2019-09-26	2019	A optimised hybrid neural network model for detecting depression among Twitter users	Chandra, Rajarajeswari	Internation Journal of Innovative Technology and Exploring Engineering	Journal
2	60	diaphule2019	2019-09-26	2019	Tracking suicidal tendency using twitter data and machine learning algorithms	Diaphule, Reddy, Savith, Apoorva, Kavyashree	International Journal of Engineering and Advanced Technology	Journal
2	61	gruda2019	2019-09-26	2019	Feeling anxious? Perceiving anxiety in tweets using machine learning	Gruda, Hasan	Computers in Human Behaviour	Journal
2	62	guntuku2019	2019-09-26	2019	What Twitter Profile and Posted Images Reveal about Depression and Anxiety	Guntuku, Preotiuc-Pietro, Eichstaedt, Ungar	Proceedings of the Thirteenth International Conference on Web and Social Media	Conference
2	63	kumar2019	2019-09-26	2019	Anxious Depression Prediction in Real-time Social Data	Kumar, Sharma, Arora	International Conference on Advanced Engineering, Science, Management and Technology – 2019	Conference
2	64	lee2019	2019-09-26	2019	A tool for spatio-temporal analysis of social anxiety with twitter data	Lee, Sohn, Choi	Proceedings of the ACM Symposium on Applied Computing	Conference
2	65	sun2019	2019-09-26	2019	An automatic diagnostic network using skew-robust adversarial discriminative domain adaptation to evaluate the severity of depression	Sun, Bo; Zhang, Yinghui; He, Jun; Xiao, Yongkang; Xiao, Rong	COMPUTER METHODS AND PROGRAMS IN BIOMEDICINE	Journal
2	66	waheed2019	2019-09-26	2019	Predicting Mental-Illness from Twitter Activity Using Activity Theory Based Context Ontology	Waheed	Journal of Medical Imaging and Health Informatics	Journal
3	67	almouzini2019	2021-12-06	2019	Detecting Arabic Depressed Users from Twitter Data	Almouzini S., Khemakhem M., Alageel A.	Procedia Computer Science	Conference	Systematic Review
3	68	arora2019	2021-12-06	2019	Mining Twitter Data for Depression Detection	Arora P., Arora P.	2019 International Conference on Signal Processing and Communication, ICSC 2019	Conference	Systematic Review
3	69	asad2019	2021-12-06	2019	Depression Detection by Analyzing Social Media Posts of User	Asad N.A., Mahmud Pranto M.A., Afreen S., Islam M.M.	2019 IEEE International Conference on Signal Processing, Information, Communication and Systems, SPICSCON 2019	Conference	Systematic Review
3	70	coello2019	2021-12-06	2019	Crosslingual Depression Detection in Twitter Using Bilingual Word Alignments	Coello-Guilarte L., Ortega-Mendoza R.M., Villaseñor-Pineda L., Montes-y-Gómez M.	Lecture Notes in Computer Science (including subseries Lecture Notes in Artificial Intelligence and Lecture Notes in Bioinformatics)	Conference	Systematic Review
3	71	fodeh2019	2021-12-06	2019	Using machine learning algorithms to detect suicide risk factors on twitter	Fodeh S., Li T., Menczynski K., Burgette T., Harris A., Ilita G., Rao S., Gemmell J., Raicu D.	IEEE International Conference on Data Mining Workshops, ICDMW	Workshop	Systematic Review
3	72	jain2019	2021-12-06	2019	A Machine Learning based Depression Analysis and Suicidal Ideation Detection System using Questionnaires and Twitter	Jain S., Narayan S.P., Dewang R.K., Bhartiya U., Meena N., Kumar V.	2019 IEEE Students Conference on Engineering and Systems, SCES 2019	Conference	Systematic Review
3	73	jarang2019	2021-12-06	2019	Behaviour analysis using word embedding machine learning on social media	Jarang S., Joshi D., Deshpande V.S.	Proceedings - 2019 5th International Conference on Computing, Communication Control and Automation, ICCUBEA 2019	Conference	Systematic Review
3	74	lopezubeda2019	2021-12-06	2019	Detecting anorexia in Spanish tweets	López-Úbeda P., Plaza-Del-Arco F.M., Díaz-Galiano M.C., Alfonso Ureña-López L., Martín-Valdivia M.-T.	International Conference Recent Advances in Natural Language Processing, RANLP	Conference	Systematic Review
3	75	manisha2019	2021-12-06	2019	Machine classification for suicide ideation detection on twitter	Manisha M., Kodali A., Srilakshmi V.	International Journal of Innovative Technology and Exploring Engineering	Journal	Systematic Review
3	76	mbarek2019	2021-12-06	2019	Suicidal profiles detection in twitter	Mbarek A., Jamoussi S., Charfi A., Ben Hamadou A.	WEBIST 2019 - Proceedings of the 15th International Conference on Web Information Systems and Technologies	Conference	Systematic Review
3	77	mishra2019	2021-12-06	2019	SNAP-BATNET: Cascading author profiling and social network graphs for suicide ideation detection on social media	Mishra R., Sinha P.P., Sawhney R., Mahata D., Mathur P., Shah R.R.	NAACL HLT 2019 - 2019 Conference of the North American Chapter of the Association for Computational Linguistics: Human Language Technologies - Proceedings of the Student Research Workshop	Workshop	Systematic Review
3	78	prasad2019	2021-12-06	2019	Forensic suicidal inquiry of depressed individuals using LSTM and convolutional neural networks	Prasad C., Hakeem A., Malhotra R., Jan S.A., Singh U.P., Kallimani J.S.	International Journal of Innovative Technology and Exploring Engineering	Journal	Systematic Review
3	79	saha2019	2021-12-06	2019	A Social Media Study on the Effects of Psychiatric Medication Use.	Saha K Sugar B Torous J Abrahao B Kiciman E De Choudhury M	Proceedings of the International Aaai Conference on Weblogs & Social Media	Conference	Systematic Review
3	80	sasso2019	2021-12-06	2019	#Sad: Twitter Content Predicts Changes in Cognitive Vulnerability and Depressive Symptoms	Sasso M.P., Giovanetti A.K., Schied A.L., Burke H.H., Haeffel G.J.	Cognitive Therapy and Research	Journal	Systematic Review
3	81	sawhney2019	2021-12-06	2019	Exploring the Impact of Evolutionary Computing based Feature Selection in Suicidal Ideation Detection	Sawhney R., Shah R.R., Bhatia V., Lin C.-T., Aggarwal S., Prasad M.	IEEE International Conference on Fuzzy Systems	Conference	Systematic Review
3	82	sinha2019	2021-12-06	2019	#suicidal - A multipronged approach to identify and explore suicidal ideation in twitter	Sinha P.P., Mahata D., Mishra R., Shah R.R., Sawhney R., Liu H.	International Conference on Information and Knowledge Management, Proceedings	Conference	Systematic Review
3	83	syarif2019	2021-12-06	2019	Study on Mental Disorder Detection via Social Media Mining	Syarif I., Ningtias N., Badriyah T.	2019 4th International Conference on Computing, Communications and Security, ICCCS 2019	Conference	Systematic Review
3	84	ziwei2019	2021-12-06	2019	An application for classifying depression in tweets	Ziwei B.Y., Chua H.N.	PervasiveHealth: Pervasive Computing Technologies for Healthcare	Conference	Systematic Review
3	85	ahmad2019	2021-12-06	2020	Applying Deep Learning Technique for Depression Classification in Social Media Text	Ahmad, Hussain; Asghar, Muhammad Zubair; Alotaibi, Fahad M.; Hameed, Ibrahim A.	JOURNAL OF MEDICAL IMAGING AND HEALTH INFORMATICS	Journal	Systematic Review
3	86	alsagri2019	2021-12-06	2020	Machine Learning-Based Approach for Depression Detection in Twitter Using Content and Activity Features	Alsagri, Hatoon S.; Ykhlef, Mourad	IEICE TRANSACTIONS ON INFORMATION AND SYSTEMS	Journal	Systematic Review
3	87	alsagrib2019	2021-12-06	2020	Quantifying Feature Importance for Detecting Depression using Random Forest	AlSagri, Hatoon; Ykhlef, Mourad	INTERNATIONAL JOURNAL OF ADVANCED COMPUTER SCIENCE AND APPLICATIONS	Journal	Systematic Review
3	88	chiroma2020	2021-12-06	2020	Detection of Suicidal Twitter Posts	Chiroma, Fatima; Cocea, Mihaela; Liu, Han	ADVANCES IN COMPUTATIONAL INTELLIGENCE SYSTEMS (UKCI 2019)	Workshop	Systematic Review
3	89	choi2020	2021-12-06	2020	Mapping Social Distress: A Computational Approach to Spatiotemporal Distribution of Anxiety	Choi, Yong Suk; Kim, Hansung; Sohn, Dongyoung	SOCIAL SCIENCE COMPUTER REVIEW	Journal	Systematic Review
3	90	decarvalho2020	2021-12-06	2020	Machine Learning for Suicidal Ideation Identification on Twitter for the Portuguese Language	de Carvalho V.­F., Giacon B., Nascimento C., Nogueira B.M.	Lecture Notes in Computer Science (including subseries Lecture Notes in Artificial Intelligence and Lecture Notes in Bioinformatics)	Conference	Systematic Review
3	91	dossantos2020	2021-12-06	2020	Searching brazilian twitter for signs of mental health issues	dos Santos W.R., Funabashi A.M.M., Paraboni I.	LREC 2020 - 12th International Conference on Language Resources and Evaluation, Conference Proceedings	Conference	Systematic Review
3	92	dutta2020	2021-12-06	2020	Characterizing anxiety disorders with online social and interactional networks	Dutta S., De Choudhury M.	Lecture Notes in Computer Science (including subseries Lecture Notes in Artificial Intelligence and Lecture Notes in Bioinformatics)	Conference	Systematic Review
3	93	farruque2020	2021-12-06	2020	Augmenting Semantic Representation of Depressive Language: From Forums to Microblogs	Farruque, Nawshad; Zaiane, Osmar; Goebel, Randy	MACHINE LEARNING AND KNOWLEDGE DISCOVERY IN DATABASES, ECML PKDD 2019, PT III	Conference	Systematic Review
3	94	gupta2020	2021-12-06	2020	Suicidal Tendency on Social Media by Using Text Mining	Gupta P., Kaushik B., Sunanda	Communications in Computer and Information Science	Conference	Systematic Review
3	95	hemmatirad2020	2021-12-06	2020	Detection of Mental Illness Risk on Social Media through Multi-level SVMs	Hemmatirad K., Bagherzadeh H., Fazl-Ersi E., Vahedian A.	8th Iranian Joint Congress on Fuzzy and Intelligent Systems, CFIS 2020	Conference	Systematic Review
3	96	hu2020	2021-12-06	2020	BlueMemo: Depression analysis through twitter posts	Hu P., Lin C., Su H., Li S., Han X., Zhang Y., Mei J.	IJCAI International Joint Conference on Artificial Intelligence	Conference	Systematic Review
3	97	kamite2020	2021-12-06	2020	Detection of Depression in Social Media via Twitter Using Machine learning Approach	Kamite S.R., Kamble V.B.	Proceedings of the 2020 International Conference on Smart Innovations in Design, Environment, Management, Planning and Computing, ICSIDEMPC 2020	Conference	Systematic Review
3	98	kiran2020	2021-12-06	2020	A Computational Approach to Include Extraction for Recognizable Proof of Self-Destructive Ideation in Tweets	Kiran Mayee M., Deepa T.	Proceedings of the 4th International Conference on Inventive Systems and Control, ICISC 2020	Conference	Systematic Review
3	99	kumar2020	2021-12-06	2020	Suicidal ideation prediction in twitter data using machine learning techniques	Kumar, E. Rajesh; Rao, K. V. S. N. Rama; Nayak, Soumya Ranjan; Chandra, Ramesh	JOURNAL OF INTERDISCIPLINARY MATHEMATICS	Journal	Systematic Review
3	100	lin2020	2021-12-06	2020	SenseMood: Depression detection on social media	Lin C., Hu P., Su H., Li S., Mei J., Zhou J., Leung H.	ICMR 2020 - Proceedings of the 2020 International Conference on Multimedia Retrieval	Conference	Systematic Review
3	101	martinez2020	2021-12-06	2020	Optimizing global processing time in the detection of patterns related to suicide in social networks	Martinez Diaz D., Luna Rosas F.J., Cesar Martinez Romo J., Hernandez Vargas M.A., Castillo Zuniga I.	Proceedings - 2020 International Conference on Computational Science and Computational Intelligence, CSCI 2020	Conference	Systematic Review
3	102	mathur2020	2021-12-06	2020	Utilizing temporal psycholinguistic cues for suicidal intent estimation	Mathur P., Sawhney R., Chopra S., Leekha M., Ratn Shah R.	Lecture Notes in Computer Science (including subseries Lecture Notes in Artificial Intelligence and Lecture Notes in Bioinformatics)	Conference	Systematic Review
3	103	mastafa2020	2021-12-06	2020	A Multiclass Depression Detection in Social Media Based on Sentiment Analysis	Mustafa R.U., Ashraf N., Ahmed F.S., Ferzund J., Shahzad B., Gelbukh A.	Advances in Intelligent Systems and Computing	Journal	Systematic Review
3	104	patel2020	2021-12-06	2020	Hybrid Feature based Prediction of Suicide Related Activity on Twitter	Patel, Vidita; Shah, Harshal; Farooqui, Yassir	PROCEEDINGS OF THE INTERNATIONAL CONFERENCE ON INTELLIGENT COMPUTING AND CONTROL SYSTEMS (ICICCS 2020)	Conference	Systematic Review
3	105	rabani2020	2021-12-06	2020	Multi-Class Suicide Risk Prediction on Twitter Using Machine Learning Techniques	Rabani S.T., Rayees Khan Q., Ud Din Khanday A.M.	Proceedings - IEEE 2020 2nd International Conference on Advances in Computing, Communication Control and Networking, ICACCCN 2020	Conference	Systematic Review
3	106	rabanib2020	2021-12-06	2020	Detection of Suicidal Ideation on Twitter using Machine Learning & Ensemble Approaches	Rabani, Syed Tanzeel; Khan, Qamar Rayees; Khanday, Akib Mohi Ud Din	BAGHDAD SCIENCE JOURNAL	Journal	Systematic Review
3	107	ramirez2020	2021-12-06	2020	Detection of Suicidal Ideation on Social Media: Multimodal, Relational, and Behavioral Analysis	Ramírez-Cifuentes D, Freire A, Baeza-Yates R, Puntí J, Medina-Bravo P, Velazquez DA, Gonfaus JM, Gonzàlez J.	J Med Internet Res	Journal	Systematic Review
3	108	razak2020	2021-12-06	2020	Tweep: A System Development to Detect Depression in Twitter Posts	Razak, Chempaka Seri Abdul; Zulkarnain, Muhammad Ameer; Ab Hamid, Siti Hafizah; Anuar, Nor Badrul; Jali, Mohd Zalisham; Meon, Hasni	COMPUTATIONAL SCIENCE AND TECHNOLOGY (ICCST 2019)	Conference	Systematic Review
3	109	roy2020	2021-12-06	2020	A machine learning approach predicts future risk to suicidal ideation from social media data.	Roy A Nikolitch K McGinn R Jinah S Klement W Kaminsky ZA	Npj Digital Medicine	Journal	Systematic Review
3	110	sadasivuni2020	2021-12-06	2020	A New Method for Discovering Daily Depression from Tweets to Monitor Peoples Depression Status	Sadasivuni S.T., Zhang Y.	Proceedings - 2020 IEEE International Conference on Humanized Computing and Communication with Artificial Intelligence, HCCAI 2020	Conference	Systematic Review
3	111	sawhney2020	2021-12-06	2020	A time-aware transformer based model for suicide ideation detection on social media	Sawhney R., Joshi H., Gandhi S., Shah R.R.	EMNLP 2020 - 2020 Conference on Empirical Methods in Natural Language Processing, Proceedings of the Conference	Conference	Systematic Review
3	112	shetty2020	2021-12-06	2020	Predicting depression using deep learning and ensemble algorithms on raw twitter data	Shetty N.P., Muniyal B., Anand A., Kumar S., Prabhu S.	International Journal of Electrical and Computer Engineering	Journal	Systematic Review
3	113	skaik2020	2021-12-06	2020	Using twitter social media for depression detection in the canadian population	Skaik R., Inkpen D.	ACM International Conference Proceeding Series	Conference	Systematic Review
3	114	tlachac2020	2021-12-06	2020	Screening For Depression With Retrospectively Harvested Private Versus Public Text	Tlachac, M. L.; Rundensteiner, Elke	IEEE JOURNAL OF BIOMEDICAL AND HEALTH INFORMATICS	Journal	Systematic Review
3	115	valeriano2020	2021-12-06	2020	Detection of Suicidal Intent in Spanish Language Social Networks using Machine Learning	Valeriano, Kid; Condori-Larico, Alexia; Sulla-Torres, Jose	INTERNATIONAL JOURNAL OF ADVANCED COMPUTER SCIENCE AND APPLICATIONS	Journal	Systematic Review
3	116	verma2020	2021-12-06	2020	A Neural Network Based Hybrid Model for Depression Detection in Twitter	Verma B., Gupta S., Goel L.	Communications in Computer and Information Science	Conference	Systematic Review
3	117	victor2020	2021-12-06	2020	Machine Learning Techniques for Depression Analysis on Social Media- Case Study on Bengali Community	Victor D.B., Kawsher J., Labib M.S., Latif S.	Proceedings of the 4th International Conference on Electronics, Communication and Aerospace Technology, ICECA 2020	Conference	Systematic Review
3	118	wang2020	2021-12-06	2020	A Sequential Emotion Approach for Diagnosing Mental Disorder on Social Media	Wang, Ling; Liu, Hangyu; Zhou, Tiehua	APPLIED SCIENCES-BASEL	Journal	Systematic Review
3	119	yazdavar2020	2021-12-06	2020	Multimodal mental health analysis in social media	Yazdavar AH, Mahdavinejad MS, Bajaj G, Romine W, Sheth A, Monadjemi AH, Thirunarayan K, Meddar JM, Myers A, Pathak J, Hitzler P.	PLoS One	Journal	Systematic Review
3	120	zhou2020	2021-12-06	2020	Exploring Eating Disorder Topics on Twitter: Machine Learning Approach	Zhou S, Zhao Y, Bian J, Haynos AF, Zhang R.	JMIR Med Inform	Journal	Systematic Review
3	121	alabdulkreem2021	2021-12-06	2021	Prediction of depressed Arab women using their tweets	Alabdulkreem, Eatedal	JOURNAL OF DECISION SYSTEMS	Journal	Systematic Review
3	122	azam2021	2021-12-06	2021	Identifying Depression among Twitter Users using Sentiment Analysis	Azam F., Agro M., Sami M., Abro M.H., Dewani A.	2021 International Conference on Artificial Intelligence, ICAI 2021	Conference	Systematic Review
3	123	bandyo2021	2021-12-06	2021	Analyzing Performance of Classification Algorithms in Detection of Depression from Twitter	Bandyopadhyay A., Shenoy K.M.	Advances in Intelligent Systems and Computing	Journal	Systematic Review
3	124	hassine2021	2021-12-06	2021	A novel imbalanced data classification approach for suicidal ideation detection on social media	Ben Hassine, Mohamed Ali; Abdellatif, Safa; Ben Yahia, Sadok	International Journal of Innovative Technology and Exploring Engineering (IJITEE)	Journal	Systematic Review
3	125	benitez2021	2021-12-06	2021	BERT model-based approach for detecting categories of tweets in the field of eating disorders (ED)	Benitez-Andrades J.A., Alija-Perez J.M., Garcia-Rodriguez I., Benavides C., Alaiz-Moreton H., Vargas R.P., Garcia-Ordas M.T.	Proceedings - IEEE Symposium on Computer-Based Medical Systems	Conference	Systematic Review
3	126	chadha2021	2021-12-06	2021	Machine learning based dataset for finding suicidal ideation on twitter	Chadha A., Kaushik B.	Proceedings of the 3rd International Conference on Intelligent Communication Technologies and Virtual Mobile Networks, ICICV 2021	Conference	Systematic Review
3	127	challa2021	2021-12-06	2021	Detection of Suicidal Tendency in Users by Analysing the Twitter Posts	Challa M.K., Mahender B., Prashanthi N.	Lecture Notes in Electrical Engineering	Conference	Systematic Review
3	128	chiong2021	2021-12-06	2021	A textual-based featuring approach for depression detection using machine learning classifiers and social media texts.	Chiong R Budhi GS Dhakal S Chiong F	Computers in Biology & Medicine	Journal	Systematic Review
3	129	costello2021	2021-12-06	2021	Predicting Mental Health From Followed Accounts on Twitter	Costello, Cory; Srivastava, Sanjay; Rejaie, Reza; Zalewski, Maureen	COLLABRA-PSYCHOLOGY	Journal	Systematic Review
3	130	dejesus2021	2021-12-06	2021	A profile-based sentiment-aware approach for depression detection in social media	de Jesus Titla-Tlatelpa, Jose; Maria Ortega-Mendoza, Rosa; Montes-y-Gomez, Manuel; Villasenor-Pineda, Luis	EPJ DATA SCIENCE	Journal	Systematic Review
3	131	ellouze2021	2021-12-06	2021	Approach Based on Ontology and Machine Learning for Identifying Causes Affecting Personality Disorder Disease on Twitter	Ellouze, Mourad; Mechti, Seifeddine; Belguith, Lamia Hadrich	KNOWLEDGE SCIENCE, ENGINEERING AND MANAGEMENT, PT III	Conference	Systematic Review
3	132	ghosh2021	2021-12-06	2021	Depression Intensity Estimation via Social Media: A Deep Learning Approach	Ghosh S., Anwar T.	IEEE Transactions on Computational Social Systems	Journal	Systematic Review
3	133	ghosha2021	2021-12-06	2021	What Does Your Bio Say? Inferring Twitter Users' Depression Status From Multimodal Profile Information Using Deep Learning	Ghosh S., Ekbal A., Bhattacharyya P.	IEEE Transactions on Computational Social Systems	Journal	Systematic Review
3	134	govindasamy2021	2021-12-06	2021	Depression detection using machine learning techniques on twitter data	Govindasamy K.A.L., Palanichamy N.	Proceedings - 5th International Conference on Intelligent Computing and Control Systems, ICICCS 2021	Conference	Systematic Review
3	135	jung2021	2021-12-06	2021	Suicidality Detection on Social Media Using Metadata and Text Feature Extraction and Machine Learning	Jung W, Kim D, Nam S, Zhu Y.	Arch Suicide Res	Journal	Systematic Review
3	136	kumar2021	2021-12-06	2021	Predicting Depression by Analysing User Tweets	Kumar A., Pratihar V., Kumar S., Abhishek K.	Lecture Notes in Electrical Engineering	Conference	Systematic Review
3	137	kumarb2021	2021-12-06	2021	Sentiment Analysis using Social and Topic Context for Suicide Prediction	Kumar, E. Rajesh; Rao, K. V. S. N. Rama	INTERNATIONAL JOURNAL OF ADVANCED COMPUTER SCIENCE AND APPLICATIONS	Journal	Systematic Review
3	138	lopezubeda2021	2021-12-06	2021	How successful is transfer learning for detecting anorexia on social media?	López-úbeda P., Plaza-Del-arco F.M., Díaz-Galiano M.C., Martín-Valdivia M.-T.	Applied Sciences (Switzerland)	Journal	Systematic Review
3	139	maniar2021	2021-12-06	2021	Depression Detection from Tweets along with Clinical Tests	Maniar S., Patil K., Rao B., Shankarmani R.	2021 International Conference on Intelligent Technologies, CONIT 2021	Conference	Systematic Review
3	140	martins2021	2021-12-06	2021	Identifying Depression Clues using Emotions and AI	Martins, Ricardo; Almeida, Jose Joao; Henriques, Pedro; Novais, Paulo	ICAART: PROCEEDINGS OF THE 13TH INTERNATIONAL CONFERENCE ON AGENTS AND ARTIFICIAL INTELLIGENCE - VOL 2	Conference	Systematic Review
3	141	mori2021	2021-12-06	2021	Differential ability of network and natural language information on social media to predict interpersonal and mental health traits	Mori K, Haruno M.	Journal of Personality	Journal	Systematic Review
3	142	nandanwar2021	2021-12-06	2021	Depression Prediction on Twitter using Machine Learning Algorithms	Nandanwar H., Nallamolu S.	2021 2nd Global Conference for Advancement in Technology, GCAT 2021	Conference	Systematic Review
3	143	pirayesh2021	2021-12-06	2021	MentalSpot: Effective Early Screening for Depression Based on Social Contagion	Pirayesh J., Chen H., Qin X., Ku W.-S., Yan D.	International Conference on Information and Knowledge Management, Proceedings	Conference	Systematic Review
3	144	prakash2021	2021-12-06	2021	An ensemble learning approach for the detection of depression and mental illness over twitter data	Prakash A., Agarwal K., Shekhar S., Mutreja T., Chakraborty P.S.	Proceedings of the 2021 8th International Conference on Computing for Sustainable Global Development, INDIACom 2021	Conference	Systematic Review
3	145	reddy2021	2021-12-06	2021	Detecting Emotions related to Mental Health on Social Media using various Machine Learning Techniques	Reddy, Shreya; Mohammed, Sabah	Journal of The Korean Society for Computer Game	Journal	Systematic Review
3	146	safa2021	2021-12-06	2021	Automatic detection of depression symptoms in twitter using multimodal analysis	Safa R, Bayat P, Moghtader L.	J Supercomput	Journal	Systematic Review
3	147	sakib2021	2021-12-06	2021	Analysis of suicidal tweets from twitter using ensemble machine learning methods	Sakib T.H., Ishak M., Jhumu F.F., Ali M.A.	2021 International Conference on Automation, Control and Mechatronics for Industry 4.0, ACMI 2021	Conference	Systematic Review
3	148	sarsam2021	2021-12-06	2021	A lexicon-based approach to detecting suicide-related messages on Twitter	Sarsam, Samer Muthana; Al-Samarraie, Hosam; Alzahrani, Ahmed Ibrahim; Alnumay, Waleed; Smith, Andrew Paul	BIOMEDICAL SIGNAL PROCESSING AND CONTROL	Journal	Systematic Review
3	149	sawhneyb2021	2021-12-06	2021	PHASE: Learning emotional phase-aware representations for suicide ideation detection on social media	Sawhney R., Joshi H., Flek L., Shah R.R.	EACL 2021 - 16th Conference of the European Chapter of the Association for Computational Linguistics, Proceedings of the Conference	Conference	Systematic Review
3	150	sharma2021	2021-12-06	2021	STP:Suicidal tendency prediction among the youth using social network data	Sharma M., Pant B., Singh V., Kumar S.	Advances in Intelligent Systems and Computing	Journal	Systematic Review
3	151	shen2021	2021-12-06	2021	Cross-domain depression detection via harvesting social media	Shen T., Jia J., Shen G., Feng F., He X., Luan H., Tang J., Tiropanis T., Chua T.-S., Hall W.	Physical Review Letters	Conference	Systematic Review
3	152	swain2021	2021-12-06	2021	A Suicide Prediction System Based on Twitter Tweets Using Sentiment Analysis and Machine Learning	Swain D., Khandelwal A., Joshi C., Gawas A., Roy P., Zad V.	Advances in Intelligent Systems and Computing	Journal	Systematic Review
3	153	uban2021	2021-12-06	2021	On the Explainability of Automatic Predictions of Mental Disorders from Social Media Data	Uban A.S., Chulvi B., Rosso P.	Lecture Notes in Computer Science (including subseries Lecture Notes in Artificial Intelligence and Lecture Notes in Bioinformatics)	Conference	Systematic Review
3	154	verma2021	2021-12-06	2021	Depression Detection Among Social Media Users Using Machine Learning	Verma P., Sharma K., Walia G.S.	Advances in Intelligent Systems and Computing	Journal	Systematic Review
3	155	wen2021	2021-12-06	2021	Detecting depression from tweets with neural language processing	Wen S.	Journal of Physics: Conference Series	Conference	Systematic Review
3	156	wongkoblap2021	2021-12-06	2021	Deep Learning With Anaphora Resolution for the Detection of Tweeters With Depression: Algorithm Development and Validation Study	Wongkoblap, Akkapon; Vadillo, Miguel A.; Curcin, Vasa	JMIR MENTAL HEALTH	Journal	Systematic Review
3	157	zhang2021	2021-12-06	2021	Monitoring Depression Trends on Twitter During the COVID-19 Pandemic: Observational Study	Zhang Y, Lyu H, Liu Y, Zhang X, Wang Y, Luo J.	JMIR Infodemiology	Journal	Systematic Review
3	158	zhou2021	2021-12-06	2021	Detecting Community Depression Dynamics Due to COVID-19 Pandemic in Australia	Zhou, Jianlong; Zogan, Hamad; Yang, Shuiqiao; Jameel, Shoaib; Xu, Guandong; Chen, Fang	IEEE TRANSACTIONS ON COMPUTATIONAL SOCIAL SYSTEMS	Journal	Systematic Review
3	159	zogan2021	2021-12-06	2021	DepressionNet: Learning Multi-modalities with User Post Summarization for Depression Detection on Social Media	Zogan H., Razzak I., Jameel S., Xu G.	SIGIR 2021 - Proceedings of the 44th International ACM SIGIR Conference on Research and Development in Information Retrieval	Conference	Systematic Review
3	160	birjali2017	2021-12-17	2017	A Method Proposed for Estimating Depressed Feeling Tendencies of Social Media Users Utilizing Their Data	Marouane Birjali1(&) , Abderrahim Beni-Hssane1 , and Mohammed Erritali2	HIS 2016: Proceedings of the 16th International Conference on Hybrid Intelligent Systems (HIS 2016)	Conference	Review Paper - Giuntini
3	161	mounika2019	2021-12-17	2019	Detection of Depression Related Posts in Tweets Using Classification Methods – A Comparative Analysis	M. MounikaN. Srinivasa GuptaB. Valarmathi	Proceeding of the International Conference on Computer Networks, Big Data and IoT (ICCBI - 2019). ICCBI 2019	Conference	Review Paper - 10.2196/24870
3	162	uddin2019	2021-12-17	2019	Depression Analysis from Social Media Data in Bangla Language using Long Short Term Memory (LSTM) Recurrent Neural Network Technique	Uddin, Bapery, Arif	2019 International Conference on Computer, Communication, Chemical, Materials and Electronic Engineering (IC4ME2)	Conference	Review Paper - Babu
3	163	chen2018	2021-12-17	2018	What about Mood Swings: Identifying Depression on Twitter with Temporal Measures of Emotions	Chen, Skyora, Jackson, Elayan	WWW '18: Companion Proceedings of the The Web Conference 2018	Conference	Review Paper - Skaik
3	164	mowery2016	2021-12-17	2016	Towards Automatically Classifying Depressive Symptoms from Twitter Data for Population Health	Mowery, Park, Conway, Bryan	Proceedings of the Workshop on Computational Modeling of People’s Opinions, Personality, and Emotions in Social Media	Workshop	Review Paper - Skaik

## Sheet: Full-text Review Outcomes
Review Round	Year	Author/s	Title	Journal or Conference	Source	Included?	Why not?	Database Search	Systematic Review	Recommendation
1	2007	Clifton, Allan and Turkheimer, Eric and Oltmanns, Thomas F.	Improving assessment of personality disorder traits through social network analysis	Journal of Personality	Systematic Review (Maybe)	N
1	2007	Fuller, Jeffrey and Kelly, Brian and Sartore, Gina and Fragar, Lynne and Tonna, Anne and Pollard, Georgia and Hazell, Trevor	Use of social network analysis to describe service links for farmers' mental health	Australian Journal of Rural Health	Systematic Review (Maybe)	N
1	2008	Struyf, J. and Dobrin, S. and Page, D.	Combining gene expression, demographic and clinical data in modeling disease: a case study of bipolar disorder and schizophrenia	BMC Genomics	Systematic Review (Maybe)	N	Not Twitter
1	2010	Merz, E. and Huxhold, O.	Wellbeing Depends on Social Networks Characteristics: Comparing Different Types and Providers of Support	Gerontologist	Systematic Review (Maybe)	N
2	2011	Song et al	Automatic Depression Discrimination on FNIRS by using FastICA/WPD and SVM.	Proceedings of the 2015 Chinese Intelligent Automation Conference	Shatte 2019	N	Not mental illness
1	2011	Bollen	Happiness is assortive in online social networks	Artif Life 2011	Wongkoblap 2017	N	Not mental illness
1	2012	Jamison-Powell	"I can't get no sleep": discussing #insomnia on Twitter	Proceedings of the SIGCHI Conference on Human Factors in Computing Systems	Wongkoblap 2017	N	No inference attempted
1	2012	Park	Depressive Moods of Users Portrayed in Twitter	Proceedings of the ACM SIGKDD Workshop on healthcare informatics (HI-KDD)	Rahman 2018	N	No inference attempted
1	2012	Liu, N. and Kang, X. and Ren, F.	Emotional Tendency Identification for Micro-blog Topics Based on Multiple Characteristics		Systematic Review	N	Not Twitter	x	Wongkoblap 2017
1	2012	Strobl, E. V. and Eack, S. M. and Swaminathan, V. and Visweswaran, S.	Predicting the risk of psychosis onset: advances and prospects	Early Interv Psychiatry	Systematic Review (Maybe)	N
1	2013	Wang	A depression detection model based on sentiment analysis in microblog social network	Pacific-Asia Conference on Knowledge Discovery and Data Mining,	Wongkoblap 2017	N	Not Twitter
2	2013	Park	Activities on Facebook reveal the depressive state of users	Journal of medical Internet research	Enrala 2019	N	Not Twitter
1	2013	Wang	An Improved Model for Depression Detection in Micro-blog Social Network	2013 IEEE 13th International Conference on Data Mining Workshops	Wongkoblap 2017	N	Not Twitter	Round 1	Enrala 2019, Shatte 2019, Wonkoblap 2017
1	2013	Prieto, V. M. and Matos, S. and Ãlvarez, M. and Cacheda, F. and Oliveira, J. L.	Analysing Relevant Diseases from Iberian Tweets	Advances in Intelligent Systems and Computing	Systematic Review	N	Not mental illness
1	2013	Schwartz	Characterising geographic variation in well-being using Tweets	AAAI Conference on Weblogs and Social Media	Wongkoblap 2017	N	Not mental illness	x	Wongkoblap 2017
1	2013	Lee, Cheolseong and Choi, Donghee and Kim, Seongsoon and ê°•ìž¬ìš°	Classification and Analysis of Emotion in Korean Microblog Texts	Journal of KIISE : Databases	Systematic Review	N	Not Twitter
1	2013	Tov, William and Ng, Kok and Lin, Han and Qiu, Lin	Detecting Well-Being via Computerized Content Analysis of Brief Diary Entries	Psychol Assess	Systematic Review (Maybe)	N
1	2013	Suttles, J. and Ide, N. and Union of Vinicultural Cooperatives of, Samos and Ltd, A. Giannoulis and Municipality of, Samos and Dep. Inf. Commun. Syst. Eng. Univ, Aegean	Distant supervision for emotion classification with discrete binary values	14th Annual Conference on Intelligent Text Processing and Computational Linguistics, CICLing 2013	Systematic Review	N	Not mental illness
2	2013	Shen et al	Exploiting temporal information in a two-stage classification framework for content-based depression detection	Advances in knowledge discovery and data mining	Shatte 2019	N	Not Twitter
1	2013	Park, Minsu and Cha, Meeyoung and Cha, Chiyoung and Kweon, Yoorim	Expression of Depressive Moods on Twitter	Telecommunications Review	Systematic Review (Maybe)	N
1	2013	Frank, Morgan R. and Mitchell, Lewis and Dodds, Peter Sheridan and Danforth, Christopher M.	Happiness and the Patterns of Life: A Study of Geolocated Tweets	Scientific Reports	Systematic Review (Maybe)	N
1	2013	Tsugawa, S. and Mogi, Y. and Kikuchi, Y. and Kishino, F. and Fujita, K. and Itoh, Y. and Ohsaki, H. and Graphics Technical, Committee and and , Ieee Computer Society Visualization	On estimating depressive tendencies of Twitter users utilizing their tweet data	20th IEEE Virtual Reality Conference, VR 2013	Wongkoblap 2017	Y
1	2013	De Choudhury	Predicting depression via social media	Seventh International Conference on Weblogs and Social Media	Wongkoblap 2017	Y
2	2013	Hao et al	Predicting mental health status on social media	Cross Cultural Design - Cultural Differences in Every Day Life	Shatte 2019	N	Not Twitter
1	2013	Won, Hong-Hee and Myung, Woojae and Song, Gil-Young and Lee, Won-Hee and Kim, Jong-Won and Carroll, Bernard J. and Kim, Doh Kwan	Predicting National Suicide Numbers with Social Media Data	Plos One	Systematic Review (Maybe)	N
1	2013	De Choudhury	Predicting postpartum changes in emotion and behavior via social media	31st Annual CHI Conference on Human Factors in Computing Systems: Changing Perspectives, CHI 2013	Wongkoblap 2017	N	Specific population
1	2013	De Choudhury	Social media as a measurement tool of depression in populations	3rd Annual ACM Web Science Conference, WebSci 2013	Wongkoblap 2017	Y
1	2013	Jia, Lifeng and Yu, Clement and Meng, Weiyi	The Impacts of Structural Difference and Temporality of Tweets on Retrieval Effectiveness	Acm Transactions on Information Systems	Systematic Review (Maybe)	N
1	2013	Nicaise, Pablo and Tulloch, Simon and Dubois, Vincent and Matanov, Aleks and ra and Priebe, Stefan and Lorant, Vincent	Using Social Network Analysis for Assessing Mental Health and Social Services Inter-Organisational Collaboration: Findings in Deprived Areas in Brussels and London	Administration and Policy in Mental Health and Mental Health Services Research	Systematic Review (Maybe)	N
2	2013	Resnik	Using topic modeling to improve prediction of neuroticism and depression in college students	Proceedings of the 2013 conference on empirical methods in natural language processing.	Enrala 2019	N	Specific population
2	2014	Nguyen et al	Affective and content analysis of online depression communities.	IEEE Transactions on Affective Computing	Enrala 2019	N	No inference attempted
1	2014	De Choudhury	Characterizing and predicting postpartum depression from shared facebook data	Proceedings of the 17thACM conference on Computer supported cooperative work & social computing	Wongkoblap 2017	N	Not Twitter
2	2014	Xue et al	Detecting adolescent psychological pressures from microblog	Health Information Science	Shatte 2019	N	Not mental illness
1	2014	Huang	Detecting Suicidal Ideation in Chinese Microblogs with Psychological Lexicons	11th IEEE International Conference on Ubiquitous Intelligence and Computing and 11th IEEE International Conference on Autonomic and Trusted Computing and 14th IEEE International Conference on Scalable Computing and Communications and Associated Symposia/Workshops, UIC-ATC-ScalCom 2014	Systematic Review	N	Not Twitter
2	2014	Dao et al	Effect of mood, social connectivity and age in online depression community via topic and linguistic analysis	Web Information Systems Engineering - WISE 2014	Shatte 2019	N	No inference attempted
1	2014	Wilson, M. L. and Ali, S. and Valstar, M. F. and Group for Information, Retrieval and Spinque and The Assoc. Comput. Machinery, Special Interest and The European Science, Foundation and et al. and Elias, Network	Finding information about mental health in microblogging platforms: A case study of depression	5th Information Interaction in Context Symposium, IIiX 2014	Systematic Review (Maybe)	N	No inference attempted
1	2014	McCann, S. J. H.	Happy twitter tweets are more likely in American states with lower levels of resident neuroticism	Psychological Reports	Systematic Review (Maybe)	N
1	2014	Qadir, A. and Riloff, E. and Facebook and iHorizons and Qatar Computing Research, Institute and Qatar National Research, Fund and Y and ex and Carnegie Mellon University, Qatar	Learning emotion indicators from Tweets: Hashtags, Hashtag patterns, and phrases	2014 Conference on Empirical Methods in Natural Language Processing, EMNLP 2014	Systematic Review (Maybe)	N
1	2014	Coppersmith, Craig Harman, and Mark Dredze	Measuring post traumatic stress disorder in twitter	8th International Conference on Weblogs and Social Media, ICWSM 2014	Rahman 2018	Y			Enrala 2019, Shatte 2019
1	2014	De Choudhury	Mental health discourse on reddit: Self-disclosure, social support, and anonymity	8th International Conference on Weblogs and Social Media, ICWSM 2014	Systematic Review	N	Not Twitter
1	2014	Abboute, A. and Boudjeriou, Y. and Entringer, G. and AzÃ©, J. and Bringay, S. and Poncelet, P. and Cirad and La Region Languedoc, Roussillon and AgroParisTech	Mining Twitter for suicide prevention	19th International Conference on Applications of Natural Language to Information Systems, NLDB 2014	Systematic Review	Y
2	2014	Glasgow et al	Our Grief is Unspeakable' Automatically Measuring the Community Impact of a Tragedy.	Proceedings Conference of the Eight International AAI Conference on Webblogs in Social Media	Shatte 2019	N	No inference attempted
1	2014	Coopersmith, M. Dredze, C. Harman	Quanitfying mental health signals in Twitter	ACL Workshop on Computational Linguistics and Clinical Psychology	Guntuku 2017	Y
1	2014	Kuang, Lui, Sun, Yu, Ma	Quantifying Chinese happiness via large scale micro-blogging data	Web Information System and Application Conference	Wongkoblap 2017	N	Not mental illness
1	2014	Desmet, Bart and Hoste, Veronique	Recognising suicidal messages in Dutch social media	Lrec 2014 - Ninth International Conference on Language Resources and Evaluation	Systematic Review	N	Not Twitter		Enrala 2019, Guntuku 2017	Recommendation
1	2014	Hao	Sensing subjective wellbeing from social media	Active Media Technology	Wongkoblap 2017	N	Not mental illness		Enrala 2019
1	2014	Varathan, K. D. and Talib, N. and Trans2Cloud, R. K. and Microsoft	Suicide detection system based on Twitter	2014 Science and Information Conference, SAI 2014	Systematic Review	N	No inference attempted
2	2014	Chomutare	Text classification to automatically idenitfy online patients vulnerable to depression	Pervasive computing paradigms for mental health. MindCare 2014	Shatte 2019	N	Not Twitter
2	2014	Schwartz	Towards assessing changes in degree of depression through facebook.	Proceedings of the Workshop on Computational Linguistics and Clinical Psychology: From Linguistic Signal to Clinical Reality	Enrala 2019	N	Not Twitter
1	2014	Homan	Towards macro-insights for suicide detection: analysing finegrained distress at scale	Workshop on Computational Linguistics and Psychology	Wongkoblap 2017	Y
1	2014	Jashinsky, J. and Burton, S. H. and Hanson, C. L. and West, J. and Giraud-Carrier, C. and Barnes, M. D. and Argyle, T.	Tracking suicide risk factors through Twitter in the US	Crisis	Systematic Review	N	No inference attempted	x
1	2014	da Silva, Nadia F. F. and Hruschka, Eduardo R. and Hruschka, Estevam R., Jr.	Tweet sentiment analysis with classifier ensembles	Decision Support Systems	Systematic Review (Maybe)	N
1	2014	Babour, A. and Khan, J. I. and Society, Ieee Computer and Polish Mathematical, Society and University of, Warsaw and Web Intelligence, Consortium and et al. and Association for Computing, Machinery	Tweet sentiment analytics with context sensitive tone-word lexicon	2014 IEEE/WIC/ACM International Joint Conference on Web Intelligence and Intelligent Agent Technology - Workshops, WI-IAT 2014	Systematic Review	N	Not mental illness
1	2014	Prieto, V. M. and Matos, S. and Ãlvarez, M. and Cacheda, F. and Oliveira, J. L.	Twitter: a good place to detect health conditions	PloS one	Enrala 2019	Y
1	2014	Reavley, N. J. and Pilkington, P. D.	Use of Twitter to monitor attitudes toward depression and schizophrenia: An exploratory study	PeerJ	Systematic Review (Maybe)	N
1	2014	Lin, H. and Jia, J. and Guo, Q. and Xue, Y. and Li, Q. and Huang, J. and Cai, L. and Feng, L. and Fxpal and Google and Ibm and Symantec and et al. and Acm, Sigmm	User-level psychological stress detection from social media using deep neural network.	Proceedings of the 22nd ACM international conference on Multimedia.	Enrala 2019	Y
1	2014	Kumamoto, T. and Wada, H. and Suzuki, T. and Web-based, Applications and Services and Johannes Kepler Universitat, Linz and International Organization of Information, Integration	Visualizing temporal changes in impressions from tweets	16th International Conference on Information Integration and Web-Based Applications and Services, iiWAS 2014	Systematic Review (Maybe)	N
1	2015	Durahim	#iamhappybecause: Gross National Happiness through Twitter analysis and big data	Technol Forecast Soc Change 2015	Wongkoblap 2017	N	Not mental illness
1	2015	Yin, Z. and Fabbri, D. and Rosenbloom, S. T. and Malin, B.	A scalable framework to detect personal health mentions on Twitter	Journal of Medical Internet Research	Systematic Review (Maybe)	Y		Systematic Review (Maybe)	Shatte 2019
1	2015	Tekin Erguzel, T. and Tas, C. and Cebi, M.	A wrapper-based approach for feature selection and classification of major depressive disorder-bipolar disorders	Comput Biol Med	Systematic Review (Maybe)	N		x
1	2015	Park, Gregory and Schwartz, H. and Eichstaedt, Johannes and Kern, Margaret and Kosinski, Michal and Stillwell, David and Ungar, Lyle and Seligman, Martin	Automatic Personality Assessment Through Social Media Language	J Pers Soc Psychol	Systematic Review (Maybe)	N
1	2015	Resnik	Beyond LDA: exploring supervised topic modeling for depression-related language in Twitter.	Workshop on Computational Linguistics and Clinical Psychology	Wongkoblap 2017	Y
1	2015	Ghaznavi, J. and Taylor, L. D.	Bones, body parts, and sex appeal: An analysis of #thinspiration images on popular social media	Body Image	Systematic Review (Maybe)	N
1	2015	Huang, Y. and Zhou, S. and Huang, K. and Guan, J. and Hanoi University of, Science and Technology and School of, Information and Communication, Technology and Database Systems for Advanced, Applications	Boosting financial trend prediction with twitter mood based on selective hidden Markov models	20th International Conference on Database Systems for Advanced Applications, DASFAA 2015	Systematic Review (Maybe)	N
1	2015	Kailasam, V. K. and Samuels, E.	Can social media help mental health practitioners prevent suicides?: Anecdotal evidence suggests that analyzing Facebook posts can lead to earlier intervention	Current Psychiatry	Systematic Review (Maybe)	N			Enrala 2019, Wonkoblap 2017, Guntuku 2017, Sundarrajan and Aneesha 2018
1	2015	McIver, D. J. and Hawkins, J. B. and Chunara, R. and Chatterjee, A. K. and Bh and ari, A. and Fitzgerald, T. P. and Jain, S. H. and Brownstein, J. S.	Characterizing sleep issues using Twitter	Journal of Medical Internet Research	Systematic Review	N	Not mental illness		Enrala 2019
1	2015	Lv, Meizhen and Li, Ang and Liu, Tianli and Zhu, Tingshao	Creating a Chinese suicide dictionary for identifying suicide risk on social media	PeerJ	Systematic Review	N	Not Twitter
2	2015	Nandhini, Sheeba	Cyberbullying detection and classifications using information retreival algorithm	Proceedings of 2015 International Conference on Advanced Research in Computer Science, Engineering and Technology	Shatte 2019	N	Not mental illness
1	2015	Schwartz and Ungar	Data-Driven Content Analysis of Social Media: A Systematic Overview of Automated Methods		Recommendation	N	Review
1	2015	Nusratullah, K. and Khan, S. A. and Shah, A. and Butt, W. H. and Systems, Hpcc and Nvidia and Here	Detecting changes in context using time series analysis of social network	SAI Intelligent Systems Conference, IntelliSys 2015	Systematic Review (Maybe)	N	Not mental illness	Scopus
1	2015	O'Dea, B. and Wan, S. and Batterham, P. J. and Calear, A. L. and Paris, C. and Christensen, H.	Detecting suicidality on Twitter.	Internet Interventions 2	Enrala 2019	Y
2	2015	Nguygen et al	Differentiating sub-groups of online depression communities using textual cues	Web Information Systems Engineering - WISE 2015	Shatte 2019	N	Not Twitter
1	2015	Liu	Do Facebook Status Updates reflect Subjective Wellbeing?	Cyberpsychology Behavior and Social Networking 2015	Wongkoblap 2017	N	Not Twitter
1	2015	Yang, W. and Mu, L. and Shen, Y.	Effect of climate and seasonality on depressed mood among twitter users	Applied Geography	Systematic Review (Maybe)	N
1	2015	Cabrera Arriaga, Tania and FrÃ­as Luna, JosÃ© AdnÃ¡n and HernÃ¡ndez Flores, Salvador and Iniestra Ayllon, Oscar Francisco and SolÃ­s Ãlvarez, Alex Manuel	Escrutinio de depresiÃ³n y ansiedad en twitter a travÃ©s de un programa de anÃ¡lisis de palabras program	InvestigaciÃ³n en educaciÃ³n mÃ©dica	Systematic Review (Maybe)	N
1	2015	Paris, Cecile and Christensen, Helen and Batterham, Philip and O'Dea, Bridianne	Exploring emotions in social media	2015 Ieee Conference on Collaboration and Internet Computing	Systematic Review	N	No inference attempted
1	2015	Coppersmith, Mark Dredze, Craig Harman, and Kristy Hollingshead.	From ADHD to SAD: Analyzing the language of mental health on Twitter through self-reported diagnoses	Proceedings of the 2nd Workshop on Computational Linguistics and Clinical Psychology: From Linguistic Signal to Clinical Reality	Wongkoblap 2017	N	No inference attempted
1	2015	Yang, W. and Mu, L.	GIS analysis of depression among Twitter users	Applied Geography	Systematic Review	Y
1	2015	Guan, L. and Hao, B. and Cheng, Q. and Yip, P. S. and Zhu, T.	Identifying Chinese Microblog Users With High Suicide Probability Using Internet-Based Profile and Linguistic Features: Classification Model	JMIR Ment Health	Wongkoblap 2017	N	Not Twitter
1	2015	Weidman, Aaron C. and Levinson, Cheri A.	I'm still socially anxious online: Offline relationship impairment characterizing social anxiety manifests and is accurately perceived in online social networking profiles	Computers in Human Behavior	Systematic Review (Maybe)	N
2	2015	Liang et al	Investigation of college students mental health status via semantic analysis of sina microblogs	Wuhan University Journal of Natural Sciences	Shatte 2019	N	Not Twitter
2	2015	Guan et al, 2015	Local regression transfer learning with applications to user's psychological characteristics prediction	Springer Brain Informatics	Shatte 2019	N	Not Twitter
1	2015	Burnap	Machine classification and analysis of suicide-related communication on Twitter	26th ACM Conference on Hypertext and Social Media, HT 2015	Wongkoblap 2017	Y
1	2015	Park, S., Kim, I., Lee, S. W., Yoo, J., Jeong, B., & Cha, M.	Manefestation of depression and loneliness on social networks	Proceedings of the 18th ACM conference on computer supported cooperative work & social computing	Wongkoblap 2017	N	Not Twitter		Wongkoblap 2017, Guntuku 2017, Enrala 2019
1	2015	Preoţiuc-Pietro, Daniel, Maarten Sap, H. Andrew Schwartz, and Lyle Ungar	Mental illness detection at the World Well-Being Project for the CLPsych 2015 shared task	Workshop on Computational Linguistics and Clinical Psychology	Wongkoblap 2017	Y		x	Wongkoblap 2017
1	2015	McManus, Kimberly and Mallory, Emily K. and Goldfeder, Rachel L. and Haynes, Winston A. and Tatum, Jonathan D.	Mining Twitter Data to Improve Detection of Schizophrenia	AMIA Joint Summits on Translational Science proceedings. AMIA Joint Summits on Translational Science	Systematic Review	Y
1	2015	Volkova, Svitlana and Bachrach, Yoram	On Predicting Sociodemographic Traits and Emotions from Communications in Social Networks and Their Implications to Online Self-Disclosure	Cyberpsychology Behavior and Social Networking	Systematic Review (Maybe)	N			Enrala 2019, Guntuku 2017, Wongkoblap 2017
1	2015	Lafferty, Natalie T. and Manca, Annalisa	Perspectives on social media in and as research: A synthetic review	International Review of Psychiatry	Systematic Review (Maybe)	N
1	2015	Hu, Quan and Li, Ang and Heng, Fei and Li, Jianpeng and Zhu, Tingshao	Predicting Depression of Social Media User on Different Observation Windows	2015 Ieee/Wic/Acm International Conference on Web Intelligence and Intelligent Agent Technology	Wongkoblap 2017	N	Not Twitter
1	2015	Li, Y. and Huang, J. and Wang, H. and Feng, L.	Predicting teenager's future stress level from micro-blog	28th IEEE International Symposium on Computer-Based Medical Systems, CBMS 2015	Systematic Review (Maybe)	N
1	2015	Kumamoto, T. and Wada, H. and Suzuki, T.	Proposal of a system for visualizing temporal changes in impressions from tweets	International Journal of Pervasive Computing and Communications	Systematic Review (Maybe)	N		x	Sundarrajan and Aneesha 2018, Rahman 2018
2	2015	Coppersmith, Ryan Leary, Eric Whyne, and Tony Wood	Quantifying suicidal ideation via language usage on social media.	Joint Statistics Meetings Proceedings, Statistical Computing Section, JSM.	Enrala 2019	Y			Enrala 2019, Wongkoblap 2017
2	2015	Mitchell	Quantifying the language of schizophrenia in social media	NAACL HLT 2015	Enrala 2019	N	No inference attempted
1	2015	Tsugawa, Y. Kikuchi, F. Kishino, K. Nakajima, Y. Itoh, H. Ohsaki	Recognizing depression from twitter activity	Proceedings of the 33rd Annual ACM Conference on Human Factors in Computing Systems	Wongkoblap 2017, Guntuku 2017, Enrala 2019	Y
1	2015	Pedersen	Screening Twitter users for depression and PTSD with lexical decision lists	Proceedings of the 2nd workshop on computational linguistics and clinical psychology: from linguistic signal to clinical realit	Wongkoblap 2017	Y
1	2015	Novak, Petra Kralj and Smailovic, Jasmina and Sluban, Borut and Mozetic, Igor	Sentiment of Emojis	Plos One	Systematic Review (Maybe)	N		x
1	2015	Nambisan, P. and Luo, Z. and Kapoor, A. and Patrick, T. B. and Cisler, R. A. and Onr and Shidler College of Business, University of Hawai'i at Manoa and University of Hawai'i, Department of E. E. and University of Hawai'i, Information Sciences Program and et al. and Afosr	Social media, big data, and public health informatics: Ruminating behavior of depression revealed through twitter	48th Annual Hawaii International Conference on System Sciences, HICSS 2015	Systematic Review (Maybe)	N
1	2015	Mueller, Anna S. and Abrutyn, Seth	Suicidal Disclosures among Friends: Using Social Network Data to Understand Suicide Contagion	Journal of Health and Social Behavior	Systematic Review (Maybe)	N			Enrala 2019, Wongkoblap 2017
1	2015	Sueki, Hajime	The association of suicide-related Twitter use with suicidal behaviour: A cross-sectional study of young internet users in Japan	Journal of Affective Disorders	Systematic Review (Maybe)	N
1	2015	Preotiuc-Pietro	The role of personality, age and gender in tweeting about mental illness	Workshop on Computational Linguistics and Clinical Psychology	Wongkoblap 2017	N	No inference attempted
1	2015	Resnik	The University of Maryland CLPsych 2015 shared task system	Workshop on Computational Linguistics and Clinical Psychology	Wongkoblap 2017	Y
2	2015	Xiaolei Huang, Xin Li, Tianli Liu, David Chiu, Tingshao Zhu, and Lei Zhang.	Topic model for identifying suicidal ideation in chinese microblog	Proceedings of the 29th Pacific Asia Conference on Language, Information and Computation	Enrala 2019	N	Not Twitter		Shatte 2019, Enrala 2019
1	2015	Ji, X. and Chun, S. A. and Wei, Z. and Geller, J.	Twitter sentiment classification for measuring public health concerns	Social Network Analysis and Mining	Systematic Review (Maybe)	N
1	2015	Zhang, Lei and Huang, Xiaolei and Liu, Tianli and Li, Ang and Chen, Zhenxiang and Zhu, Tingshao	Using linguistic features to estimate suicide probability of Chinese microblog users.	International Conference on Human Centered Computing	Wongkoblap 2017	N	Not Twitter
1	2015	Landeiro Dos Reis	Using matched samples to estimate the effects of exercise on mental health from Twitter	29th AAAI Conference on Artificial Intelligence, AAAI 2015 and the 27th Innovative Applications of Artificial Intelligence Conference, IAAI 2015	Systematic Review (Maybe)	N	No inference attempted
2	2015	Beykikhoshk et al	Using Twitter to learn about the autism community	Social Network Analysis and Mining	Shatte 2019	N	Not mental illness
1	2015	Larsen, M. E. and Boonstra, T. W. and Batterham, P. J. and O'Dea, B. and Paris, C. and Christensen, H.	We Feel: Mapping Emotion on Twitter	IEEE Journal of Biomedical and Health Informatics	Systematic Review	N	Not mental illness
1	2016	Arseniev-Koehler, A. and Lee, H. and McCormick, T. and Moreno, M. A.	#Proana: Pro-Eating Disorder Socialization on Twitter	Journal of Adolescent Health	Systematic Review (Maybe)	N	No inference attempted
2	2016	Hou et al	A big data application to predict depression in the university based on the reading habits	International conference on systems and informatics	Shatte 2019	N	Specific population
1	2016	Cavazos-Rehg, P. A. and Krauss, M. J. and Sowles, S. and Connolly, S. and Rosas, C. and Bharadwaj, M. and Bierut, L. J.	A content analysis of depression-related tweets	Computers in Human Behavior	Systematic Review (Maybe)	N	No inference attempted
2	2016	Saha et al	A framework for classifying online mental health-related communities with an interest in depression	IEEE Journal of Biomedical and Health Informatics	Shatte 2019	N	Not Twitter
1	2016	Krishnamurthy, Madan and Mahmood, Khalid and Marcinek, Pawel	A Hybrid Statistical and Semantic Model for Identification of Mental Health and Behavioral Disorders using Social Network Analysis	Proceedings of the 2016 Ieee/Acm International Conference on Advances in Social Networks Analysis and Mining Asonam 2016	Systematic Review	N	Not Twitter
1	2016	Ramasubbu, R. and Brown, M. R. and Cortese, F. and Gaxiola, I. and Goodyear, B. and Greenshaw, A. J. and Dursun, S. M. and Greiner, R.	Accuracy of automated classification of major depressive disorder as a function of symptom severity	Neuroimage Clin	Systematic Review (Maybe)	N
1	2016	Venkataraman, D. and Nair, R. B.	An approach to identify the depressed people using tweets	International Journal of Control Theory and Applications	Systematic Review	N	Could not be found
2	2016	Kavuluru et al	Classification of helpful comments on online suicide watch forums	ACM Conference on Bioinformatics, Computational Biology and Biomedicine	Shatte 2019	N	No inference attempted
1	2016	Stanley, Clayton and Byrne, Michael	Comparing Vector-Based and Bayesian Memory Models Using Large-Scale Datasets: User-Generated Hashtag and Tag Prediction on Twitter and Stack Overflow	Psychol Methods	Systematic Review (Maybe)	N
1	2016	Modoni, G. E. and Tosi, D.	Correlation of weather and moods of the Italy residents through an analysis of their tweets	4th International Conference on Future Internet of Things and Cloud Workshops, W-FiCloud 2016	Systematic Review (Maybe)	N
1	2016	Golbeck, J. and Leidos and Mdpi and Microsoft, Research and University of Washington eScience, Institute and Facebook	Detecting coping style from twitter	8th International Conference on Social Informatics, SocInfo 2016	Systematic Review (Maybe)	N
1	2016	Zhao, L. and Xue, Y. and Li, Q. and Feng, L.	Detection of adolescent periodic stress via micro-blog	Engineering Intelligent Systems	Systematic Review (Maybe)	N		x
1	2016	Zhao, C. and Wang, S. and Li, D.	Determining fuzzy membership for sentiment classification: A three-layer sentiment propagation model	PLoS ONE	Systematic Review (Maybe)	N
1	2016	Wang, Weirui and Liu, Yu	Discussing mental illness in Chinese social media: the impact of influential sources on stigmatization and support among their followers	Health Communication	Systematic Review (Maybe)	N
2	2016	Dao et al	Effect of social capital on emotion, language style and latent topics in online depression community	2016 IEEE RIVF International Conference on Computing, Communication Technologies, Research, Innovation and Vision for the Future (RIVF)	Shatte 2019	N	No inference attempted
1	2016	Bhatia, Sudeep and Walasek, Lukasz	Event construal and temporal distance in natural language	Cognition	Systematic Review (Maybe)	N
1	2016	Coppersmith, K. Ngo, R. Leary, A. Wood	Exploratory analysis of social media prior to a suicide attempt	3rd Workshop on Computational Linguistics and Clinical Psychology	Guntuku 2017	Y
1	2016	Kern, Margaret and Park, Gregory and Eichstaedt, Johannes and Schwartz, H. and Sap, Maarten and Smith, Laura and Ungar, Lyle	Gaining Insights From Social Media Language: Methodologies and Challenges	Psychol Methods	Systematic Review (Maybe)	N
1	2016	Naslund, John and Aschbrenner, Kelly and Bartels, Stephen	How People With Serious Mental Illness Use Smartphones, Mobile Apps, and Social Media	Psychiatr Rehabil J	Systematic Review (Maybe)	N
1	2016	Nadeem	Identifying Depression on Twitter	arXiv preprint	Guntuku 2017	N	Not peer-reviewed
1	2016	Kang, K. and Yoon, C. and Kim, E. Y.	Identifying depressive users in Twitter using multimodal analysis	International Conference on Big Data and Smart Computing, BigComp 2016	Wongkoblap 2017	Y
1	2016	Beasley, Asaf and Mason, Winter and Smith, Eliot	Inferring Emotions and Self-Relevant Domains in Social Media: Challenges and Future Directions	Transl Issues Psychol Sci	Systematic Review (Maybe)	N
2	2016	Deetjen and Powell	Information and emotional elements in online support groups: a Bayesian appraoch to large scale content analysis	Journal of the Americal Medical Informatics Association	Shatte 2019	N	No inference attempted
1	2016	Jin, L. and Xue, Y. and Li, Q. and Feng, L.	Integrating human mobility and social media for adolescent psychological stress detection	21st International Conference on Database Systems for Advanced Applications, DASFAA 2016	Systematic Review (Maybe)	N
1	2016	Ji, X. and Chun, S. A. and Geller, J.	Knowledge-based tweet classification for disease sentiment monitoring	Studies in Computational Intelligence	Systematic Review (Maybe)	N
1	2016	Saravia, E. and Chang, C. H. and De Lorenzo, R. J. and Chen, Y. S. and Association for Computing, Machinery and Ieee and Society, Ieee Computer and Ieee, Tcde and et al. and Acm, Sigmod	MIDAS: Mental illness detection and analysis via social media	2016 IEEE/ACM International Conference on Advances in Social Networks Analysis and Mining, ASONAM 2016	Systematic Review	Y
1	2016	Arean, Patricia A. and Ly, Kien Hoa and Andersson, Gerhard	Mobile technology for mental health assessment	Dialogues in Clinical Neuroscience	Systematic Review (Maybe)	N	Not Twitter
1	2016	Song, Y. and Dai, X. Y. and Wang, J.	Not all emotions are created equal: Expressive behavior of the networked public on China's social media site	Computers in Human Behavior	Systematic Review (Maybe)	N
1	2016	Ikram, Umar Z. and Snijder, Marieke B. and de Wit, Matty A. S. and Schene, Aart H. and Stronks, Karien and Kunst, Anton E.	Perceived ethnic discrimination and depressive symptoms: the buffering effects of ethnic identity, religion and ethnic social network	Social Psychiatry and Psychiatric Epidemiology	Systematic Review (Maybe)	N
1	2016	Bhardwaj, S. and Atrey, P. K. and Saini, M. K. and El Saddik, A.	Personality assessment using multiple online social networks	Multimedia Tools and Applications	Systematic Review (Maybe)	N
1	2016	Schwartz, H. A. and Sap, M. and Kern, M. L. and Eichstaedt, J. C. and Kapelner, A. and Agrawal, M. and Blanco, E. and Dziurzynski, L. and Park, G. and Stillwell, D. and Kosinski, M. and Seligman, M. E. P. and Ungar, L. H.	Predicting individual well-being through the language of social media	21st Pacific Symposium on Biocomputing, PSB 2016	Systematic Review	N	Not mental illness
1	2016	Chancellor, Lin, Goodman, Zerwas, De Choudhury	Quantifying and predicting mental illness severity in online pro-eating disorder communities	19th ACM Conference on Computer-Supported Cooperative Work and Social Computing	Wongkoblap 2017	N	Not Twitter
2	2016	Chancellor, Tanushree Mitra, and Munmun De Choudhury.	Recovery amid pro-anorexia: Analysis of recovery in social media	Proceedings of the 2016 CHI Conference on Human Factors in Computing Systems.	Enrala 2019	N	Not Twitter
1	2016	Choi, SH	Research of Emotion Model on Disaster and Safety based on Analyzing Social Media	Journal of the Korean Society of Safety	Systematic Review (Maybe)	N
1	2016	Athanasopoulou, C. and Sakellari, E.	'Schizophrenia' on twitter: Content analysis of Greek language tweets	14th International Conference on Informatics, Management, and Technology in Healthcare, ICIMTH 2016	Systematic Review (Maybe)	N
1	2016	Moreno, Megan A. and Ton, Adrienne and Selkie, Ellen and Evans, Yol and a	Secret Society 123: Understanding the Language of Self-Harm on Instagram	Journal of Adolescent Health	Systematic Review (Maybe)	N
1	2016	Kim, SH and Eltantawy, Nahed	Sharing #Depression in Twitter?: A Content Analysis of Tweets and User Interactions in South Korea and the U.S	Asian Communication Research	Systematic Review (Maybe)	N
1	2016	Lee, J. H. and Kim, J. M. and Choi, Y. S. and Korea Database, Agency and Nara, System and e, Consulting	SNS data Visualization for analyzing spatial-temporal distribution of social anxiety	6th International Conference on Emerging Databases: Technologies, Applications, and Theory, EDB 2016	Systematic Review (Maybe)	N
2	2016	Xu and Zhang	Social Dynamics of the online health communities for mental health	Smart Health	Shatte 2019	N	No inference attempted
1	2016	Conway, Mike and O'Connor, Daniel	Social media, big data, and mental health: current advances and ethical implications	Current Opinion in Psychology	Systematic Review (Maybe)	N
1	2016	Chang	Subconscious Crowdsourcing: A feasible data collection mechanism for mental disorder detection on social media.		Sundarrajan and Aneesha 2018	Y		Google Scholar 2, Scopus, Web of Science
1	2016	Schuler, M. S. and Rose, S.	Targeted Maximum Likelihood Estimation for Causal Inference in Observational Studies	Am J Epidemiol	Systematic Review (Maybe)	N
1	2016	Kessler, R. C. and van Loo, H. M. and Wardenaar, K. J. and Bossarte, R. M. and Brenner, L. A. and Cai, T. and Ebert, D. D. and Hwang, I. and Li, J. and de Jonge, P. and Nierenberg, A. A. and Petukhova, M. V. and Rosellini, A. J. and Sampson, N. A. and Schoevers, R. A. and Wilcox, M. A. and Zaslavsky, A. M.	Testing a machine-learning algorithm to predict the persistence and severity of major depressive disorder from baseline self-reports	Mol Psychiatry	Systematic Review (Maybe)	N
2	2016	Nguyen et al	Textual cues for online depression in community and personal settings	Advanced Data Mining and Applications	Shatte 2019	N	Not Twitter		Wongkoblap 2017
1	2016	Volkova, S. and Han, K. and Corley, C. and Leidos and Mdpi and Microsoft, Research and University of Washington eScience, Institute and Facebook	Using social media to measure student wellbeing: A large-scale study of emotional response in academic discourse	8th International Conference on Social Informatics, SocInfo 2016	Systematic Review (Maybe)	N	Specific population
1	2016	Braithwaite, Christophe Giraud-Carrier, Josh West, Michael D Barnes, and Carl Lee Hanson.	Validating Machine Learning Algorithms for Twitter Data Against Established Measures of Suicidality	JMIR mental health	Enrala 2019	Y
1	2016	Alam, M. G. and Abedin, S. F. and Al Ameen, M. and Hong, C. S.	Web of Objects Based Ambient Assisted Living Framework for Emergency Psychiatric State Prediction	Sensors (Basel)	Systematic Review (Maybe)	N
2	2016	Lin, Jia Jia, Liqiang Nie, Guangyao Shen, and Tat-Seng Chua.	What Does Social Media Say about Your Stress?	Proceedings of the Twenty-Fifth International Joint Conference on Artificial Intelligence (IJCAI-16)	Enrala 2019	N	Not mental illness
1	2016	He, L. and Luo, J. and Huawei and Ieee and Society, Ieee Computer and National Science, Foundation and et al. and Cisco	'What makes a pro eating disorder hashtag': Using hashtags to identify pro eating disorder tumblr posts and Twitter users	4th IEEE International Conference on Big Data, Big Data 2016	Systematic Review	Y
2	2016	Carron-Arthur et al	What's all the talk about? Topic modelling in a mental health Internet support group	BMC Psychiatry	Shatte 2019	N	No inference attempted		Wongkoblap 2017, Enrala 2019
2	2016	Glasgow et al	With your help… we begin to heal': social media expressions of gratitude in the aftermath of disaster	Social, Cultural, and Behavioural Modeling	Shatte 2019	N	No inference attempted
1	2017	Birnbaum, M. L. and Ernala, S. K. and Rizvi, A. F. and De Choudhury, M. and Kane, J. M.	A Collaborative Approach to Identifying Social Media Markers of Schizophrenia by Employing Machine Learning and Clinical Appraisals	Journal of Medical Internet Research	Systematic Review	Y
1	2017	Zuorba, H. D. and Olan, C. L. O. and Cantara, A. D.	A framework for identifying excessive sadness in students through twitter and facebook in the Philippines	2017 International Conference on Bioinformatics Research and Applications, ICBRA 2017	Systematic Review (Maybe)	N
1	2017	Cho, Bongjun and Lee, HanJoo and Yong, Wooseok and ì´ì›ì„	A Generation and Matching Method of Normal-Transient Dictionary for Realtime Topic Detection	The Journal of Korean Institute of Next Generation Computing	Systematic Review (Maybe)	N		Web of Science	Wongkoblap 2017
1	2017	Murphy	A Hands-On Guide to Conducting Psychological Research on Twitter		Google Scholar	N	Commentary
1	2017	Pestian, J. P. and Sorter, M. and Connolly, B. and Bretonnel Cohen, K. and McCullumsmith, C. and Gee, J. T. and Morency, L. P. and Scherer, S. and Rohlfs, L.	A Machine Learning Approach to Identifying the Thought Markers of Suicidal Subjects: A Prospective Multicenter Trial	Suicide Life Threat Behav	Systematic Review (Maybe)	N
1	2017	Krysinska, Karolina and Westerlund, Michael and Niederkrotenthaler, Thomas and Andriessen, Karl and Carli, Vladimir and Hadlaczky, Gergo and Till, Benedikt and Wasserman, Danuta	A Mapping Study on the Internet and Suicide	Crisis-the Journal of Crisis Intervention and Suicide Prevention	Systematic Review (Maybe)	N
1	2017	Birjali, M. and Beni-Hssane, A. and Erritali, M. and Gfc and Uir and Association Le Gr and , Atlas	A method proposed for estimating depressed feeling tendencies of social media users utilizing their data	16th International Conference on Hybrid Intelligent Systems, HIS 2016	Systematic Review	N	Could not be found
1	2017	Cavazos-Rehg, Patricia and Krauss, Melissa and Sowles, Shaina and Connolly, Sarah and Rosas, Carlos and Bharadwaj, Meghana and Grucza, Richard and Bierut, Laura	An Analysis of Depression, Self-Harm, and Suicidal Ideation Content on Tumblr	Crisis	Systematic Review (Maybe)	N	No inference attempted
1	2017	Cheng, Qijin and Li, Tim M. H. and Kwok, Chi-Leung and Zhu, Tingshao and Yip, Paul S. F.	Assessing Suicide Risk and Emotional Distress in Chinese Social Media: A Text Mining and Machine Learning Study	Journal of Medical Internet Research	Systematic Review	N	Not Twitter
1	2017	Gruebner, Oliver and Sykora, Martin and Lowe, Sarah R. and Shankardass, Ketan and Galea, S and ro and Subramanian, S. V.	Big data opportunities for social behavioral and mental health research	Social Science & Medicine	Systematic Review (Maybe)	N	Commentary
1	2017	Cvetkovic, J.	Breast Cancer Patients' Depression Prediction by Machine Learning Approach	Cancer Invest	Systematic Review (Maybe)	N
1	2017	Gkotsis, George and Oellrich, Anika and Velupillai, Sumithra and Liakata, Maria and Hubbard, Tim J. P. and Dobson, Richard J. B. and Dutta, Rina	Characterisation of mental health conditions in social media using Informed Deep Learning	Scientific Reports	Systematic Review	N	Not Twitter
1	2017	Yawen, Huang and Ling, Shao and Frangi, A. F.	Cross-Modality Image Synthesis via Weakly Coupled and Geometry Co-Regularized Joint Dictionary Learning	IEEE Trans Med Imaging	Systematic Review (Maybe)	N	Not mental illness
1	2017	Moulahi et al	DARE to care: A context-aware framework to track suicidal ideation on social media	18th International Conference on Web Information Systems Engineering, WISE 2017	Systematic Review (Maybe)	Y
2	2017	Yates, Arman Cohan, and Nazli Goharian	Depression and self-harm risk assessment in online forums	arXiv preprint	Enrala 2019	N	Not Twitter
1	2017	Shen, G. and Jia, J. and Nie, L. and Feng, F. and Zhang, C. and Hu, T. and Chua, T. S. and Zhu, W. and Artificial Intelligence, Journal and Melbourne Convention, Bureau and Victoria, Government and Xiaoi and et al. and Alibaba, Group	Depression Detection via Harvesting Social Media: A Multimodal Dictionary Learning Solution	26th International Joint Conference on Artificial Intelligence, IJCAI 2017	Google Scholar	Y
1	2017	Lam, Jeffrey and Lu, Bo and Doogan, Nate and Thomson, Tiffany and Ferketich, Amy and Paskett, Electra D. and Wewers, Mary Ellen	Depression, Smoking, and Ego-Centric Social Network Characteristics in Ohio Appalachian Women	Rural mental health	Systematic Review (Maybe)	N	Not Twitter	x	Wongkoblap 2017
1	2017	Zafra Cremades, Saray and Gomez Soriano, Jose M. and Navarro-Colorado, Borja	Design, compilation and annotation of a corpus for the detection of suicide messages in social networks	Procesamiento Del Lenguaje Natural	Systematic Review (Maybe)	N	No inference attempted
1	2017	Wang	Detecting and characterizing eating-disorder communities on social media	Proceedings of the Tenth ACM International Conference on Web Search and Data Mining	Wongkoblap 2017	Y
1	2017	Wongkoblap, Akkapon and Vadillo, Miguel A. and Curcin, Vasa	Detecting and Treating Mental Illness on Social Networks	2017 Ieee International Conference on Healthcare Informatics	Systematic Review	N	Preliminary results
2	2017	Hanwen Shen and Frank Rudzicz.	Detecting anxiety through Reddit.	Proceedings of the Fourth Workshop on Computational Linguistics and Clinical Psychology—From Linguistic Signal to Clinical Reality.	Enrala 2019	N	Not Twitter
2	2017	Simms, C Ramstedt, M Rich, M Richards, T Martinez, and C Giraud-Carrier	Detecting cognitive distortions through machine learning text analytics	IEEE International Conference on Healthcare Informatics (ICHI)	Shatte 2019	N	Not mental illness
1	2017	Guntuku, S. C. and Yaden, D. B. and Kern, M. L. and Ungar, L. H. and Eichstaedt, J. C.	Detecting depression and mental illness on social media: an integrative review	Current Opinion in Behavioral Sciences	Systematic Review	N	Review
1	2017	Almida et al	Detecting Early Risk of Depression from Social Media User-generated Content	Proceedings Conference and Labs of the Evaluation Forum (CLEF) Dublin, Ireland	Google Scholar	N	Not Twitter
1	2017	Lin	Detecting stress based on social interactions in social networks	IEEE Transactions on Knowledge and Data Engineering	Rahman 2018	N	Not mental illness
1	2017	Huang	Detection of the prodromal phase of bipolar disorder from psychological and phonological aspects in social media		Sundarrajan and Aneesha 2018	N	Not Twitter	Google Scholar	Enrala 2019
2	2017	Nikhita Vedula and Srinivasan Parthasarathy.	Emotional and linguistic cues of depression from social media	Proceedings of the 2017 International Conference on Digital Health. ACM	Enrala 2019	Y
2	2017	Chary et al	Epidemiology from tweets: estimating the misuse of prescription opioids in the USA from social media	Journal of Medical Toxicology	Shatte 2019	N	Not mental illness
2	2017	Thin et al	Estimating support scores of autism communities in large-scale web information systems.	Web Information Systems Engineering - WISE 2017	Shatte 2019	N	Not mental illness
2	2017	Ma et al	Extracting depression symptoms from social networks and web blogs via text mining	Bioinformatics Research and Applications	Shatte 2019	N	No inference attempted
1	2017	Reece, A. G. and Reagan, A. J. and Lix, K. L. M. and Dodds, P. S. and Danforth, C. M. and Langer, E. J.	Forecasting the onset and course of mental illness with Twitter data	Scientific Reports	Systematic Review	Y	Already in
1	2017	Doan, Son and Ritchart, Am and a and Perry, Nicholas and Chaparro, Juan D. and Conway, Mike	How Do You #relax When You're #stressed? A Content Analysis and Infodemiology Study of Stress-Related Tweets	JMIR public health and surveillance	Systematic Review (Maybe)	N
1	2017	Dyson, H. and Gorvin, L.	How Is a Label of Borderline Personality Disorder Constructed on Twitter: A Critical Discourse Analysis	Issues in Mental Health Nursing	Systematic Review (Maybe)	N
1	2017	Saha, Chan, De Barbaro, Abowd, De Choudhury	Inferring mood instability on social media by leveraging ecological momentary assessments.	Proceedings of the ACM on Interactive, Mobile, Wearable and Ubiquitous Technologies	Enrala 2019	Y	Not MH
2	2017	Reece, Danforth	Instagram photos reveal predictive markers of depression	EPJ Data Science	Shatte 2019	N	No inference attempted
1	2017	Hisam, Aliya and Safoor, Iqra and Khurshid, Nawal and Aslam, Aakash and Zaid, Farhan and Muzaffar, Ayesha	Is Political Activism on Social Media an initiator of Psychological Stress?	Pakistan Journal of Medical Sciences	Systematic Review (Maybe)	N
2	2017	Dao et al	Latent semantic topic modelling and nonparametric discovery of online mental health-related communities	International Journal of Data Science and Analytics	Shatte 2019	N	Not Twitter
1	2017	Colbaugh, R. and Glass, K.	Learning about individuals' health from aggregate data	39th Annual International Conference of the IEEE Engineering in Medicine and Biology Society, EMBC 2017	Systematic Review (Maybe)	N
1	2017	Birjali, M. and Beni-Hssane, A. and Erritali, M.	Machine Learning and Semantic Sentiment Analysis based Algorithms for Suicide Sentiment Prediction in Social Networks	8th International Conference on Emerging Ubiquitous Systems and Pervasive Networks, EUSPN 2017 and the 7th International Conference on Current and Future Trends of Information and Communication Technologies in Healthcare, ICTH 2017	Systematic Review	Y
1	2017	Dai, H. and Hao, J.	Mining social media data on marijuana use for Post Traumatic Stress Disorder	Computers in Human Behavior	Systematic Review	N	No inference attempted
1	2017	Joshi, D. J. and Supekar, N. and Chauhan, R. and Patwardhan, M. S. and Amazon.com and Data, A. C. M. Special Interest Group on Knowledge Discovery in	Modeling and detecting change in user behavior through his social media posting using cluster analysis	4th ACM IKDD Conferences on Data Sciences, CODS 2017	Systematic Review	Y		Web of Science	Wongkoblap
1	2017	Manikonda, Lydia and De Choudhury, Munmun	Modeling and Understanding Visual Attributes of Mental Health Disclosures in Social Media	Proceedings of the 2017 Acm Sigchi Conference on Human Factors in Computing Systems	Systematic Review	N	No inference attempted
2	2017	Saha and de Choudhury	Modeling stress with social media around incidents of gun violence on college campuses.	Proc. ACM Hum.-Comput. Interact.(CSCW)	Enrala 2019	N	Specific population
1	2017	Zunaira Jamil	Monitoring Tweets for Depression to Detect At-risk Users	Proceedings of the Fourth Workshop on Computational Linguistics and Clinical Psychology	Orabi(2018) Secondary reference	Y
1	2017	Burnap, P. and Colombo, G. and Amery, R. and Hodorog, A. and Scourfield, J.	Multi-class machine classification of suicide-related communication on Twitter	Online Social Networks and Media	Systematic Review	Y
2	2017	Stevie Chancellor, Yannis Kalantidis, Jessica A Pater, Munmun De Choudhury, and David A Shamma.	Multimodal Classification of Moderated Online Pro-Eating Disorder Content	Proceedings of the 2017 CHI Conference on Human Factors in Computing System	Enrala 2019	N	Not Twitter
2	2017	Benton, Margaret Mitchell, and Dirk Hovy	Multi-task learning for mental health using social media text.	Proceedings of the 15th Conference of the EACL (2017)	Enrala 2019	Y
1	2017	Calvo, R. A. and Milne, D. N. and Hussain, M. S. and Christensen, H.	Natural language processing in mental health applications using non-clinical texts	Natural Language Engineering	Systematic Review (Maybe)	N
1	2017	Jung et al	Ontology-Based Approach to Social Data Sentiment Analysis: Detection of Adolescent Depression Signals	J Med Internet Res	Google Scholar	N	No inference attempted
1	2017	Aldarwish, Maryam Mohammed and Ahmed, Hafiz Farooq	Predicting Depression Levels Using Social Media Posts	2017 Ieee 13th International Symposium on Autonomous Decentralized Systems	Systematic Review	Y
2	2017	Yiheng Zhou, Jingyao Zhan, and Jiebo Luo.	Predicting Multiple Risky Behaviors via Multimedia Content.	Social Informatics	Enrala 2019	N	Not mental illness		Scopus, Web of Science
1	2017	Kayi, E. S. and Diab, M. and Pauselli, L. and Compton, M. and Coppersmith, G. and Siglex, A. C. L. Special Interest Group and The Association for Computational, Linguistics and Lexical, Computing	Predictive linguistic features of schizophrenia	6th Joint Conference on Lexical and Computational Semantics, *SEM 2017	Systematic Review (Maybe)	N
1	2017	Branley, D. B. and Covey, J.	Pro-ana versus pro-recovery: A content analytic comparison of social media users' communication about eating disorders on Twitter and Tumblr	Frontiers in Psychology	Systematic Review (Maybe)	N
1	2017	Jensen, E. A.	Putting the methodological brakes on claims to measure national happiness through Twitter: Methodological limitations in social media analytics	PLoS ONE	Systematic Review (Maybe)	N
1	2017	Baggio, Stephanie and Luisier, Victorin and Vladescu, Cristina	Relationships Between Social Networks and Mental Health An Exponential Random Graph Model Approach among Romanian Adolescents	Swiss Journal of Psychology	Systematic Review (Maybe)	N
1	2017	Wongkoblap, Akkapon and Vadillo, Miguel A. and Curcin, Vasa	Researching Mental Health Disorders in the Era of Social Media: Systematic Review	Journal of Medical Internet Research	Systematic Review	N	Review	Google Scholar 2, Web of Science	Shatte 2019
1	2017	Franklin, J. C. and Ribeiro, J. D. and Fox, K. R. and Bentley, K. H. and Kleiman, E. M. and Huang, X. and Musacchio, K. M. and Jaroszewski, A. C. and Chang, B. P. and Nock, M. K.	Risk factors for suicidal thoughts and behaviors: A meta-analysis of 50 years of research	Psychol Bull	Systematic Review (Maybe)	N
1	2017	Dzogang, F. and Lansdall-Welfare, T. and Cristianini, N. and Society, Ieee Computer	Seasonal Fluctuations in Collective Mood Revealed by Wikipedia Searches and Twitter Posts	16th IEEE International Conference on Data Mining Workshops, ICDMW 2016	Systematic Review (Maybe)	N
1	2017	Kmetty, Z. and Koltai, J. and BokÃ¡nyi, E. and Bozsonyi, K.	Seasonality pattern of suicides in the US - A comparative analysis of a Twitter based bad-mood index and committed suicides	Intersections (Hungary)	Systematic Review (Maybe)	N		x	Enrala 2019, Wongkoblap 2017
1	2017	Yazdavar et al	Semi-supervised approach to monitoring clinical depressive symptoms in social media	IEEE/ACM International Conference on Advances in Social Network Analysis and Mining 2017	Google Scholar	Y
1	2017	Hassan, A. U. and Hussain, J. and Hussain, M. and Sadiq, M. and Lee, S.	Sentiment analysis of social networking sites (SNS) data using machine learning approach for the measurement of depression	8th International Conference on Information and Communication Technology Convergence, ICTC 2017	Systematic Review	Y		x	Enrala 2019
1	2017	Loveys, Patrick Crutchley, Emily Wyatt, and Glen Coppersmith.	Small but Mighty: Affective Micropatterns for Quantifying Mental Health from Social Media Language	Proceedings of the Fourth Workshop on Computational Linguistics and Clinical Psychology—From Linguistic Signal to Clinical Reality	Google Scholar	N	No inference attempted
1	2017	Wilson, R. L. and Usher, K.	Social media as a recruitment strategy: Using Twitter to explore young people's mental health	Nurse Researcher	Systematic Review (Maybe)	N
1	2017	Dhaoui, Chedia and Webster, Cynthia M. and Tan, Lay Peng	Social media sentiment analysis: Lexicon versus machine learning	Journal of Consumer Marketing	Systematic Review	N	Not mental illness
2	2017	Almeida et al	Supervised methods to support online scientific data triage	E-Technologies:Embracing the internet of things. MCETECH 2017	Shatte 2019	N	Not Twitter
1	2017	Mike Thelwall	TensiStrength: Stress and relaxation magnitude detection for social media texts	Information Processing and Management	Rahman 2018	N	Not mental illness
1	2017	Fisher, Appelbaum and Paul	The Ethics of Using Patients' Electronic Footprints in Psychiatric Practice		Google Scholar	N	Commentary
1	2017	Meek, K. and Barnes, M. and Hanson, C. and Hunt, E. and Searles, M. and Giraud-Carrier, C.	The Impact of Online Social Capital on Twitter Users At-risk for Suicide	2017 Ieee International Conference on Healthcare Informatics	Systematic Review (Maybe)	N		x	Enrala 2019, Wongkoblap 2017, Shatte
1	2017	Lee, Yeon-Shim and Park, So-Young and Roh, Soonhee and Koenig, Harold G. and Yoo, Grace J.	The Role of Religiousness/Spirituality and Social Networks in Predicting Depressive Symptoms among Older Korean Americans	Journal of Cross-Cultural Gerontology	Systematic Review (Maybe)	N
1	2017	Gong	Topic Modeling Based Multi-modal Depression Detection		Google Scholar	N	Not Twitter		Enrala 2019
1	2017	Leiva, Victor and Freire, Ana	Towards Suicide Prevention: Early Detection of Depression on Social Media	Internet Science	Systematic Review	N	Not Twitter
1	2017	Mowery, D. and Smith, H. and Cheney, T. and Stoddard, G. and Coppersmith, G. and Bryan, C. and Conway, M.	Understanding Depressive Symptoms and Psychosocial Stressors on Twitter: A Corpus-Based Study	J Med Internet Res	Google Scholar	N	No inference attempted	x	Wongkoblap 2017
1	2017	Qiu, Z. and Shen, H.	User clustering in a dynamic social network topic model for short text streams	Information Sciences	Systematic Review (Maybe)	N
1	2017	Chen, J. and Liu, Y. and Zou, M.	User emotion for modeling retweeting behaviors	Neural Networks	Systematic Review (Maybe)	N
1	2017	Luhmann, M.	Using Big Data to study subjective well-being	Current Opinion in Behavioral Sciences	Systematic Review (Maybe)	N
1	2017	Nguygen et al	Using linguistic and topic analysis to classify sub-groups of online depression communities	Multimedia Tools and Applications	Shatte 2019	N	Not Twitter
1	2017	Liu, Sam and Zhu, Miaoqi and Yu, Dong Jin and Rasin, Alex and er and Young, Sean D.	Using Real-Time Social Media Technologies to Monitor Levels of Perceived Stress and Emotional State in College Students: A Web-Based Questionnaire Study	Jmir Mental Health	Systematic Review (Maybe)	N
1	2017	McClellan, C. and Ali, M. M. and Mutter, R. and Kroutil, L. and L and wehr, J.	Using social media to monitor mental health discussions-evidence from Twitter	Journal of the American Medical Informatics Association	Systematic Review (Maybe)	N		x
1	2017	Smith, Robert J. and Crutchley, Patrick and Schwartz, H. Andrew and Ungar, Lyle and Shofer, Frances and Padrez, Kevin A. and Merchant, Raina M.	Variations in Facebook Posting Patterns Across Validated Patient Health Conditions: A Prospective Cohort Study	Journal of Medical Internet Research	Systematic Review (Maybe)	N			Enrala 2019
1	2017	Dipnall, J. F. and Pasco, J. A. and Berk, M. and Williams, L. J. and Dodd, S. and Jacka, F. N. and Meyer, D.	Why so GLUMM? Detecting depression clusters through graphing lifestyle-environs using machine-learning methods (GLUMM)	Eur Psychiatry	Systematic Review (Maybe)	N
1	2018	Murrieta, J. and Frye, C. C. and Sun, L. and Ly, L. G. and Cochancela, C. S. and Eikey, E. V.	#Depression: Findings from a literature review of 10 years of social media and depression research	13th International Conference on Transforming Digital Worlds, iConference 2018	Systematic Review (Maybe)	N	Review
1	2018	Sawhney, R. and Manch and a, P. and Singh, R. and Aggarwal, S. and Betty Walker Scholarship, Fund and Google and National Science, Foundation and Roam, Analytics and Don	A Computational approach to feature extraction for identification of suicidal ideation in tweets	56th Annual Meeting of the Association for Computational Linguistics, ACL 2018	Systematic Review	Y
2	2018	Zaghouani, Wajdi	A Large-Scale Social Media Corpus for the Detection of Youth Depression (Project Note)	ARABIC COMPUTATIONAL LINGUISTICS	Web of Science	N	No inference attempted
1	2018	Wang, Y. T. and Huang, H. H. and Chen, H. H.	A neural network approach to early risk detection of depression and anorexia on social media text	19th Working Notes of CLEF Conference and Labs of the Evaluation Forum, CLEF 2018	Systematic Review	N	Not Twitter		Wongkoblap 2017, Enrala 2019
1	2018	Wang, Zheng and Yu, Guang and Tian, Xianyun and Tang, Jingyun and Yan, Xiangbin	A Study of Users with Suicidal Ideation on Sina Weibo	Telemedicine and E-Health	Systematic Review (Maybe)	N
1	2018	Rahman, R. A. and Omar, K. and Noah, S. A. M. and Danuri, M. S. N. M.	A survey on mental health detection in Online Social Network	International Journal on Advanced Science, Engineering and Information Technology	Systematic Review	N	Review
1	2018	Lee, Kyung Sang and Lee, Hyewon and Myung, Woojae and Song, Gil-Young and Lee, Kihwang and Kim, Ho and Carroll, Bernard J. and Kim, Doh Kwan	Advanced Daily Prediction Model for National Suicide Numbers with Social Media Data	Psychiatry Investigation	Systematic Review	N	Not individual level
1	2018	Moessner, Markus and Feldhege, Johannes and Wolf, Markus and Bauer, Stephanie	Analyzing big data in social media: Text and network analyses of an eating disorder forum	International Journal of Eating Disorders	Systematic Review (Maybe)	N
1	2018	Kang, Aetti and YoungokKang	Analyzing Spatial Characteristics of Stress Topics Using Tweet Data	Journal of the Korean Cartographic Association	Systematic Review (Maybe)	N
2	2018	Srividya, Mohanavalli, Bhalaji	Behavioral Modeling for Mental Health using Machine Learning Algorithms	Journal of Medical Systems	Recommendation	N	Not Twitter			x
1	2018	Cocarascu, O. and Toni, F.	Combining deep learning and argumentative reasoning for the analysis of social media textual content using small data sets	Computational Linguistics	Systematic Review (Maybe)	N	Not mental illness
1	2018	Cao, H. and Meyer-Lindenberg, A. and Schwarz, E.	Comparative Evaluation of Machine Learning Strategies for Analyzing Big Data in Psychiatry	Int J Mol Sci	Systematic Review (Maybe)	N	Not Twitter
1	2018	Shen, T. and Jia, J. and Shen, G. and Feng, F. and He, X. and Luan, H. and Tang, J. and Tiropanis, T. and Chua, T. S. and Hall, W. and International Joint Conferences on Artifical, Intelligence	Cross-domain depression detection via harvesting social media	27th International Joint Conference on Artificial Intelligence, IJCAI 2018	Systematic Review	N	Not Twitter		x	x
2	2018	Alonso, de la Torre-Diez, Hamrioui, Lopez-Coronado, Barreno, Nozelda, Franco	Data Mining Algorithms and Techniques in Mental Health: A Systematic Review	Journal of Medical Systems	Recommendation	N	Review
2	2018	Seah, Jane H. K.; Shim, Kyong Jin	Data Mining Approach to the Detection of Suicide in Social Media: A Case Study of Singapore	2018 IEEE INTERNATIONAL CONFERENCE ON BIG DATA (BIG DATA)	Web of Science	N	Not Twitter
1	2018	Islam, Md Rafiqul and Kabir, Muhammad Ashad and Ahmed, Ashir and Kamal, Abu Raihan M. and Wang, Hua and Ulhaq, Anwaar	Depression detection from social network data using machine learning techniques	Health Information Science and Systems	Systematic Review	N	Not Twitter
1	2018	Deshp and e, M. and Rao, V.	Depression detection using emotion artificial intelligence	2017 International Conference on Intelligent Sustainable Systems, ICISS 2017	Systematic Review	Y
1	2018	Aladag, A. E. and Muderrisoglu, S. and Akbas, N. B. and Zahmacioglu, O. and Bingol, H. O.	Detecting Suicidal Ideation on Forums: Proof-of-Concept Study	J Med Internet Res	Systematic Review	N	Not Twitter	Scopus, Web of Science
1	2018	Vioules, M. J. and Moulahi, B. and Aze, J. and Bringay, S.	Detection of suicide-related posts in Twitter data streams	IBM Journal of Research and Development	Systematic Review	Y
1	2018	Oliveira, Maria Ludmilla and Rivero, Luis and de Oliveira Neto, Jose Nunes and Santos, Rodrigo and Viana, Davi	Developing an Application for Dealing with Depression through the Analysis of Information and Requirements found in Groups from a Social Network	Proceedings of the 14th Brazilian Symposium on Information Systems	Systematic Review (Maybe)	N
1	2018	Kaushal, Vishal and Patwardhan, Manasi	Emerging Trends in Personality Identification Using Online Social Networks-A Literature Survey	Acm Transactions on Knowledge Discovery from Data	Systematic Review (Maybe)	N
1	2018	Panger, Galen Thomas	Emotion in social media	Dissertation Abstracts International: Section B: The Sciences and Engineering	Systematic Review (Maybe)	N
2	2018	Park et al	Examining thematic similarity, difference and membership in three online mental health communities from Reddit: a text mining and visualisation approach	Computers in Human Behaviour	Shatte 2019	N	No inference attempted
1	2018	Ricard, Benjamin J. and Marsch, Lisa A. and Crosier, Benjamin and Hassanpour, Saeed	Exploring the Utility of Community-Generated Social Media Content for Detecting Depression: An Analytical Study on Instagram	Journal of Medical Internet Research	Systematic Review (Maybe)	N
1	2018	Du, J. and Zhang, Y. and Luo, J. and Jia, Y. and Wei, Q. and Tao, C. and Xu, H.	Extracting psychiatric stressors for suicide from social media using deep learning	BMC Medical Informatics and Decision Making	Systematic Review	Y			Wonkoblap 2017, Guntuku 2017
1	2018	Katchapakirin, Kantinee and Wongpatikaseree, Konlakorn and Yomaboot, Panida and Kaewpitakkun, Yongyos	Facebook Social Media for Depression Detection in the Thai Community	2018 15th International Joint Conference on Computer Science and Software Engineering	Systematic Review (Maybe)	N
1	2018	Stankevich, Maxim and Isakov, Vadim and Devyatkin, Dmitry and Smirnov, Ivan	Feature Engineering for Depression Detection in Social Media	Proceedings of the 7th International Conference on Pattern Recognition Applications and Methods	Systematic Review	N	Not Twitter
1	2018	Zhang, Y. and Li, J. and Sun, C. and Alam Bhuiyan, M. Z. and Yu, W. and Zhang, R.	HotML: A DSM-based machine learning system for social networks	Journal of Computational Science	Systematic Review (Maybe)	N
1	2018	Spates, K. and Ye, X. and Johnson, A.	I just might kill myself: Suicide expressions on Twitter	Death Studies	Systematic Review (Maybe)	N
1	2018	DeJohn, A. D. and Schulz, E. E. and Pearson, A. L. and Lachmar, E. M. and Wittenborn, A. K.	Identifying and understanding communities using twitter to connect about depression: Cross-sectional study	Journal of Medical Internet Research	Systematic Review (Maybe)	N
1	2018	Raess, Matthias Ludwig	Interactions3: Language, demographics, and personality; an in-depth analysis of German tweets	Dissertation Abstracts International Section A: Humanities and Social Sciences	Systematic Review (Maybe)	N
1	2018	Ford, M. T. and Jebb, A. T. and Tay, L. and Diener, E.	Internet Searches for Affect-Related Terms: An Indicator of Subjective Well-Being and Predictor of Health Outcomes across US States and Metro Areas	Applied Psychology: Health and Well-Being	Systematic Review (Maybe)	N
1	2018	Notredame, Charles-Edouard and Gr and genevre, Pierre and Pauwels, Nathalie and Morgieve, Margot and Wathelet, Marielle and Vaiva, Guillaume and Seguin, Monique	Leveraging the Web and Social Media to Promote Access to Care Among Suicidal Individuals	Frontiers in Psychology	Systematic Review (Maybe)	N
1	2018	Bzdok, D. and Meyer-Lindenberg, A.	Machine Learning for Precision Psychiatry: Opportunities and Challenges	Biol Psychiatry Cogn Neurosci Neuroimaging	Systematic Review (Maybe)	N			Wongkoblap 2017, Sundarrajan and Aneesha 2018, Rahman 2018, Guntuku 2017, Enrala 2019
2	2018	Rajput and Ahmed	Making a Case for Social Media Corpus for Detecting Depression	International Academic Conference on Humanities and Social Science	Google Scholar 2	N	No inference attempted	OVID, Scopus
1	2018	Dutta, S. and Ma, J. and De Choudhury, M. and Facebook, Reseach and Microsoft and Nexalogy and Twitter and et al. and Association for the Advancement of Artificial, Intelligence	Measuring the impact of anxiety on online social interactions	12th International AAAI Conference on Web and Social Media, ICWSM 2018	Systematic Review (Maybe)	N
1	2018	Sadeque, Farig and Xu, Dongfang and Bethard, Steven	Measuring the Latency of Depression Detection in Social Media	Wsdm'18: Proceedings of the Eleventh Acm International Conference on Web Search and Data Mining	Systematic Review (Maybe)	N		Round 1
1	2018	Saravanan, S. and Govindarajan, S.	Mental health analysis on digital world with meditation using EEG	International Journal of Engineering and Technology(UAE)	Systematic Review (Maybe)	N
1	2018	Joshi, D. J. and Makhija, M. and Nabar, Y. and Nehete, N. and Patwardhan, M. S.	Mental health analysis using deep learning for feature extraction	ACM India Joint 5th International Conference on Data Science and 23rd Conference on Management of Data, CoDS-COMAD 2018	Systematic Review (Maybe)	Y
1	2018	Harris, J. K. and Duncan, A. and Men, V. and Shevick, N. and Krauss, M. J. and Patricia, A. Cavazos-Rehg	Messengers and messages for tweets that used #thinspo and #fitspo hashtags in 2016	Preventing Chronic Disease	Systematic Review (Maybe)	N
1	2018	Kim, EY	Monitoring Mood Trends of Twitter Users using Multi-modal Analysis method of Texts and Images	Journal of the Korea Convergence Society	Systematic Review	N	Could not be found
1	2018	McCain, Jessica and Campbell, W.	Narcissism and Social Media Use: A Meta-Analytic Review	Psychol. pop. media cult.	Systematic Review (Maybe)	N		x	Sundarrajan and Aneesha 2018, Wonkoblap 2017, Rahman 2018, Enrala 2019
1	2018	Oyong, Irwan and Utami, Ema and Luthfi, Emha Taufiq	Natural Language Processing and Lexical Approach for Depression Symptoms Screening of Indonesian Twitter User	Proceedings of 2018 the 10th International Conference on Information Technology and Electrical Engineering	Systematic Review	Y
1	2018	Coppersmith, Leary, Crutchley, Fine	Natural Language Processing of Social Media as Screening for Suicide Risk	Biomedical Informatics Insights	Recommendation	Y
1	2018	Patel, Dhawal and Kataria, Lakhan and Bhardwaj, Rohit	Online Social Networking And Depression: A Cross-sectional Analytical Study	Indian Journal of Psychiatry	Systematic Review (Maybe)	N
2	2018	Desmet, Hoste	Online suicide prevention through optimised text classification	Information Sciences	Recommendation	N	Not Twitter
1	2018	Eichstaedt, Johannes C.	Predicting and characterizing the health of individuals and communities through language analysis of social media	Dissertation Abstracts International: Section B: The Sciences and Engineering	Systematic Review	N	Not peer-reviewed
1	2018	Seabrook, E. M. and Kern, M. L. and Fulcher, B. D. and Rickard, N. S.	Predicting depression from language-based emotion dynamics: Longitudinal analysis of facebook and twitter status updates	Journal of Medical Internet Research	Systematic Review	N	No inference attempted
1	2018	Mikus, A. and Hoogendoorn, M. and Rocha, A. and Gama, J. and Ruwaard, J. and Riper, H.	Predicting short term mood developments among depressed patients using adherence and ecological momentary assessment data	Internet Interv	Systematic Review (Maybe)	N
1	2018	Walsh, C. G. and Ribeiro, J. D. and Franklin, J. C.	Predicting suicide attempts in adolescents with longitudinal clinical data and machine learning	J Child Psychol Psychiatry	Systematic Review (Maybe)	N
2	2018	Kursuncu, Gaur, Lokala, Thirunarayan, Sheth, Arpinar	Predictive Analysis on Twitter: Techniques and Applications	Emerging Research Challenges and Opportunities in Computational Social Network Analysis and Mining	Google Scholar 2	N	No inference attempted
1	2018	Bryan, Craig J. and Butner, Jonathan E. and Sinclair, Sungchoon and Bryan, Anna Belle O. and Hesse, Christina M. and Rose, Andree E.	Predictors of Emerging Suicide Death Among Military Personnel on Social Media Networks	Suicide and Life-Threatening Behavior	Systematic Review (Maybe)	N
1	2018	Le, D. V. and Montgomery, J. and Kirkby, K. C. and Scanlan, J.	Risk prediction using natural language processing of electronic mental health records in an inpatient forensic psychiatry setting	J Biomed Inform	Systematic Review (Maybe)	N
1	2018	Torous, J. and Larsen, M. E. and Depp, C. and Cosco, T. D. and Barnett, I. and Nock, M. K. and Firth, J.	Smartphones, Sensors, and Machine Learning to Advance Real-Time Prediction and Interventions for Suicide Prevention: a Review of Current Progress and Next Steps	Curr Psychiatry Rep	Systematic Review (Maybe)	N
1	2018	Watkins, N. G. and Lovell, N. H. and Larsen, M. E.	SMCT - An Innovative Tool for Mental Health Analysis of Twitter Data	40th Annual International Conference of the IEEE Engineering in Medicine and Biology Society, EMBC 2018	Systematic Review	N	No inference attempted
1	2018	Wang, T. and Brede, M. and Ianni, A. and Mentzakis, E.	Social interactions in online eating disorder communities: A network perspective	PLoS ONE	Systematic Review (Maybe)	N
1	2018	Goodings, L. and Tucker, I.	Social media and mental health: A topological approach	The Handbook of Mental Health and Space: Community and Clinical Applications	Systematic Review (Maybe)	N
1	2018	Pourm and , Ali and Roberson, Jeffrey and Caggiula, Amy and Monsalve, Natalia and Rahimi, Murwarit and Torres-Llenza, Vanessa	Social Media and Suicide: A Review of Technology-Based Epidemiology and Risk Assessment	Telemedicine and E-Health	Systematic Review (Maybe)	N
1	2018	Shensa, Ariel and Sidani, Jaime E. and Dew, Mary Am and a and Escobar-Viera, Cesar G. and Primack, Brian A.	Social Media Use and Depression and Anxiety Symptoms: A Cluster Analysis	American Journal of Health Behavior	Systematic Review (Maybe)	N
1	2018	Shahreen, N. and Subhani, M. and Mahfuzur Rahman, M.	Suicidal Trend Analysis of Twitter Using Machine Learning and Neural Network	2018 International Conference on Bangla Speech and Language Processing, ICBSLP 2018	Systematic Review	Y
1	2018	Chiroma, F. and Liu, H. and Cocea, M. and Portsmouth, University and The University, Adelaide and Ulster, University and University of, Alberta and et al. and Chengdu, University	Suiciderelated Text Classification with Prism Algorithm	17th International Conference on Machine Learning and Cybernetics, ICMLC 2018	Systematic Review	Y			Shatte 2019
1	2018	Ji, S. and Yu, C. P. and Fung, S. F. and Pan, S. and Long, G.	Supervised learning for suicidal ideation detection in online user content	Complexity	Systematic Review	N	Not Twitter
1	2018	Sundarrajan, A. and Aneesha, M.	Survey on detection of metal illnesses by analysing twitter data	International Journal of Engineering and Technology(UAE)	Systematic Review	N	Review
1	2018	Chiroma, F. and Liu, H. and Cocea, M. and Portsmouth, University and The University, Adelaide and Ulster, University and University of, Alberta and et al. and Chengdu, University	Text Classification for Suicide Related Tweets	17th International Conference on Machine Learning and Cybernetics, ICMLC 2018	Systematic Review	Y
1	2018	Budenz, Alex and ra	The new age of stigma and social support: A mixed-methods analysis of social media communication about mental health	Dissertation Abstracts International: Section B: The Sciences and Engineering	Systematic Review (Maybe)	N			Wongkoblap 2017, Shatte 2019
1	2018	Schwab-Reese, Laura M. and Hovdestad, Wendy and Tonmyr, Lil and Fluke, John	The potential use of social media and other internet-related data and communications for child maltreatment surveillance and epidemiological research: Scoping review and recommendations	Child Abuse & Neglect	Systematic Review (Maybe)	N		x	Enrala 2019
1	2018	O'Dea, B. and Achilles, M. R. and Larsen, M. E. and Batterham, P. J. and Calear, A. L. and Christensen, H.	The rate of reply and nature of responses to suicide-related posts on Twitter	Internet Interventions	Systematic Review (Maybe)	N		x		x
1	2018	Finch, W. and Hern and ez Finch, Maria and McIntosh, Constance and Braun, Claire	The Use of Topic Modeling With Latent Dirichlet Analysis With Open-Ended Survey Items	Transl Issues Psychol Sci	Systematic Review (Maybe)	N
1	2018	Ryu, S. and Lee, H. and Lee, D. K. and Park, K.	Use of a Machine Learning Algorithm to Predict Individuals with Suicide Ideation in the General Population	Psychiatry Investig	Systematic Review (Maybe)	N
1	2018	Shaughnessy, Krystelle and Reyes, Rebeca and Shankardass, Ketan and Sykora, Martin and Feick, Rob and Lawrence, Haydn and Robertson, Colin	Using Geolocated Social Media for Ecological Momentary Assessments of Emotion: Innovative Opportunities in Psychology Science and Practice	Can Psychol	Systematic Review	N	Review
1	2018	Colic, S. and D, J. Richardson and James Reilly, P. and Gary Hasey, M.	Using Machine Learning Algorithms to Enhance the Management of Suicide Ideation	Conf Proc IEEE Eng Med Biol Soc	Systematic Review (Maybe)	N
2	2018	Jordan, Hovet, Fung, Liang, Fu, Tse	Using Twitter for Public Health Surveillance from Monitoring and Prediction to Public Response	Data	Google Scholar 2	N	Review
1	2018	Cao, X. and Macnaughton, P. and Deng, Z. and Yin, J. and Zhang, X. and Allen, J. G.	Using twitter to better understand the spatiotemporal patterns of public sentiment: A case study in Massachusetts, USA	International Journal of Environmental Research and Public Health	Systematic Review (Maybe)	N
1	2018	Brailovskaia, Julia and Margraf, Jurgen	What does media use reveal about personality and mental health? An exploratory investigation among German students	Plos One	Systematic Review (Maybe)	N
1	2018	Orabi et al	Deep Learning for Depression Detection of Twitter Users	Proceedings of the Fifth Workshop on Computational Linguistics and Clinical Psychology: From Keyboard to Clinic, pages 88–97	Google Scholar	Y
2	2019	Lee, Sohn, Choi	A tool for spatio-temporal analysis of social anxiety with twitter data	Proceedings of the ACM Symposium on Applied Computing	Scopus, Web of Science	Y
1	2019	Sasso, M. P. and Giovanetti, A. K. and Schied, A. L. and Burke, H. H. and Haeffel, G. J.	#Sad: Twitter Content Predicts Changes in Cognitive Vulnerability and Depressive Symptoms	Cognitive Therapy and Research	Systematic Review (Maybe)	N	No inference attempted
2	2019	Weerasinghe et al	“Because... I was told... so much”: Linguistic Indicators of Mental Health Status on Twitter	Proceedings on Privacy Enhancing Technologies	Google Scholar 2	Y
1	2019	Chen, Xieling and Wang, Shan and Tang, Yong and Hao, Tianyong	A bibliometric analysis of event detection in social media	Online Information Review	Systematic Review (Maybe)	N	Not mental illness
2	2019	Chandra, Rajarajeswari	A optimised hybrid neural network model for detecting depression among Twitter users	Internation Journal of Innovative Technology and Exploring Engineering	Scopus	Y		x	Shatte 2019
2	2019	Dreisbach, Koleck, Bourne, Bakken	A systematic review of natural language processing and text mining of symptoms from electronic patient-authored text data	International Journal of Medical Informatics	Scopus	N	Not Twitter	x	Wongkoblap 2017
2	2019	Karmegam, Dhivya; Ramamoorthy, Thilagavathi; Mappillairajan, Bagavandas	A Systematic Review of Techniques Employed for Determining Mental Health Using Social Media in Psychological Surveillance During Disasters.	Disaster medicine and public health preparedness	Web of Science	N	Review
2	2019	Chancellor, Birnbaum, Caine, Silenzio, De Choudhury	A Taxonomy of Ethical Tensions in Inferring Mental Health States from Social Media	Proceedings of the Conference on Fairness, Accountability, and Transparency	Google Scholar 2	N	Commentary
2	2019	Burdisso, Errecalde, Montes-y-Gomez	A text classification framework for simple and effective early depression detection over social media streams	Expert Systems with Applications	Google Scholar 2, Web of Science	N	Not Twitter
1	2019	Shankardass, K. and Robertson, C. and Shaughnessy, K. and Sykora, M. and Feick, R.	A unified ecological framework for studying effects of digital places on well-being	Social Science and Medicine	Systematic Review (Maybe)	N		x	Wongkoblap 2017
2	2019	Priya, Sangeetha, Amudha	Activity pattern mining from social media for healthcare monitoring on big data	International Journal of Innovative Technology and Exploring Engineering	Scopus	N	No inference attempted
2	2019	Sun, Bo; Zhang, Yinghui; He, Jun; Xiao, Yongkang; Xiao, Rong	An automatic diagnostic network using skew-robust adversarial discriminative domain adaptation to evaluate the severity of depression	COMPUTER METHODS AND PROGRAMS IN BIOMEDICINE	Web of Science	Y
2	2019	Kumar, Sharma, Arora	Anxious Depression Prediction in Real-time Social Data	International Conference on Advanced Engineering, Science, Management and Technology – 2019	Recommendation, Google Scholar 2	Y		x	Enrala 2019, Wongkoblap 2017, Rahman 2018
2	2019	Triantafyllidis, Tsanas	Applications of Machine Learning in Real-Life Digital Health Interventions: Review of the Literature	J Med Internet Res	Google Scholar 2	N	Review
1	2019	Al Shehhi, A. and Thomas, J. and Welsch, R. and Grey, I. and Aung, Z.	Arabia Felix 2.0: a cross-linguistic Twitter analysis of happiness patterns in the United Arab Emirates	Journal of Big Data	Systematic Review (Maybe)	N
2	2019	Zhao, Guo, He, Jin, Bain	Assessing mental health signals among sexual and gender minorities using Twitter data	Health Informatics Journal	Scopus, Web of Science	N	No inference attempted
2	2019	Cero, Ian; Witte, Tracy K	Assortativity of Suicide-Related Posting on Social Media	American Psychologist	Scopus, Web of Science	N	No inference attempted
2	2019	Shickel, Siegel, Heesacker, Benton, Rashidi	Automatic Detection and Classification of Cognitive Distortions in Mental Health Text	ArXvi Preprint	Recommendation	N	Not Twitter
2	2019	Yan, Hao; Fitzsimmons-Craft, Ellen E.; Goodman, Micah; Krauss, Melissa; Das, Sanmay; Cavazos-Rehg, Patricia	Automatic detection of eating disorder-related social media posts that could benefit from a mental health intervention	INTERNATIONAL JOURNAL OF EATING DISORDERS	Web of Science	N	Not Twitter
1	2019	Chen, I. Y. and Szolovits, P. and Ghassemi, M.	Can AI Help Reduce Disparities in General Medical and Mental Health Care?	AMA J Ethics	Systematic Review (Maybe)	N
1	2019	Van den Nest, Miriam and Till, Benedikt and Niederkrotenthaler, Thomas	Comparing Indicators of Suicidality Among Users in Different Types of Nonprofessional Suicide Message Boards: A Linguistic Analysis	Crisis	Systematic Review (Maybe)	N			Wongkoblap 2017, Shatte 2019
1	2019	Gui et al	Cooperative Multimodal Approach to Depression Detection in Twitter		Google Scholar	Y
2	2019	Wang	Creating a semantic graph with depression symptoms extraction from Twitter	IEEE Conference on Computational Intelligence in Bioinformatics and Computational Biology,	Scopus	N	No inference attempted	Round 1	Wongkoblap 2017, Enrala 2019
2	2019	Negriff, Sonya	Depressive Symptoms Predict Characteristics of Online Social Networks	Journal of Adolescent Health	Web of Science	N	Not Twitter
2	2019	Biradar, Totad	Detecting Depression in Social Media Posts Using Machine Learning	Communications in Computer and Information Science	Scopus	Y
2	2019	Aragon, Lopez-Monroy, Gonzalez-Gurronla, Montes-y-Gomez	Detecting Depression in Social Media using Fine-Grained Emotions	2019 Conference of the North American Chapter of the Association for Computational Linguistics: Human Language Technologies, Volume 1	Google Scholar 2	N	Not Twitter
2	2019	Leis, A.; Ronzanco, F.; Mayer, M. A.; Castillo, C.; Torrens, M.; Furlong, L. I.; Sanz, F.	Detecting depression on social media for supporting patients' management	EUROPEAN PSYCHIATRY	Web of Science	N
2	2019	Leis, Ronzano, Mayer, Furlong, Sanz	Detecting signs of depression in tweets in Spanish: Behavioral and linguistic analysis	Journal of Medical Internet Research	Scopus, Web of Science, Recommedation	N	No inference attempted
2	2019	Stephen, Prabu	Detecting the magnitude of depression in Twitter users using sentiment analysis	Internation Journal of Electrical and Computer Engineering	Scopus	N	No inference attempted
2	2019	Tadesse, Michael M.; Lin, Hongfei; Xu, Bo; Yang, Liang	Detection of Depression-Related Posts in Reddit Social Media Forum	IEEE ACCESS	Web of Science	N	Not Twitter	Google Scholar 2, Scopus, Web of Science
2	2019	Chai Yi; Luo Hao; Zhang Qingpeng; Cheng Qijin; Lui, Carrie S. M.; Yip, Paul S. F.	Developing an early warning system of suicide using Google Trends and media reporting	JOURNAL OF AFFECTIVE DISORDERS	Web of Science	N	Not Twitter
1	2019	van der Velden, Peter G. and Setti, Ilaria and van der Meulen, Erik and Das, Marcel	Does social networking sites use predict mental health and sleep problems when prior problems and loneliness are taken into account? A population based prospective study	Computers in Human Behavior	Systematic Review (Maybe)	N	No inference attempted
2	2019	Cacheda, Fernandez, Novoa, Carniero	Early Detection of Depression: Social Network Analysis and Random Forest Techniques	J Med Internet Res	Google Scholar 2, Web of Science	N	Not Twitter
2	2019	Wang, Mentzakis, Brede, Ianni	Estimating determinants of attrition in eating disorder communities on twitter: an instrumental variables approach	Journal of Medical Internet Research	Scopus	N	No inference attempted
2	2019	Luo, Du, Tao, Xu, Zhang	Exploring temporal suicidal behavior patterns on social media: Insight from Twitter analytics	Health Informatics Journal	Google Scholar 2, Scopus, Web of Science	N	No inference attempted		Wongkoblap 2017, Enrala 2019
2	2019	Hussain, Jamil; Satti, Fahad Ahmed; Afzal, Muhammad; Khan, Wajahat Ali; Bilal, Hafiz Syed Muhammad; Ansaar, Muhammad Zaki; Ahmad, Hafiz Farooq; Hur, Taeho; Bang, Jaehun; Kim, Jee-In; Park, Gwang Hoon; Seung, Hyonwoo; Lee, Sungyoung	Exploring the dominant features of social media for depression detection	JOURNAL OF INFORMATION SCIENCE	Web of Science	N	Not Twitter	Scopus
2	2019	Islam	Ex-Twit: Explainable Twitter Mining on Health Data	7th International Workshop on Natural Language Processing for Social Media (SocialNLP 2019)	Google Scholar 2	N	Not Twitter
2	2019	Sumner, Bowen	Factors Associated with Increased Dissemination of Positive Mental Health Messaging on Social Media	Crisis	Scopus, Web of Science	N	No inference attempted	Scopus
2	2019	Gruda, Hasan	Feeling anxious? Perceiving anxiety in tweets using machine learning	Computers in Human Behaviour	Recommendation, Web of Science, Scopus	Y
2	2019	Lui, Vahedian, Hachen, Lizardo, Poellabauer, Striegel, Milenkovic	Heterogeneous network approach to predict individuals' mental health		Google Scholar 2	N	Not Twitter
2	2019	Ismail, Nur Hafieza; Liu, Ninghao; Du, Mengnan; He, Zhe; Hu, Xia	Identification of Cancer Survivors Living with PTSD on Social Media.	Studies in health technology and informatics	Web of Science, OVID, Scopus	N	Specific population
1	2019	Marouf, A. A. and Hasan, M. K. and Mahmud, H.	Identifying Neuroticism from User Generated Content of Social Media based on Psycholinguistic Cues	2nd International Conference on Electrical, Computer and Communication Engineering, ECCE 2019	Systematic Review (Maybe)	N
2	2019	Weber, Charlotte Teresa; Syed, Shaheen	Interdisciplinary optimism? Sentiment analysis of Twitter data	ROYAL SOCIETY OPEN SCIENCE	Web of Science	N	No inference attempted	x	Wongkoblap 2017
2	2019	Hu, Hsu, Lee, Wang, Chen	Keyword-Driven Depressive Tendency Model for Social Media Posts	Lecture Notes in Business Information Processing	Scopus	N	Not Twitter
1	2019	Linthicum, K. P. and Schafer, K. M. and Ribeiro, J. D.	Machine learning in suicide science: Applications and ethics	Behav Sci Law	Systematic Review (Maybe)	N
1	2019	Forrester, Thomas, Adams et al	Machine learning predictions of depression from time spent in cadence bands	FASEB Journal	Google Scholar	N	Not Twitter
2	2019	Ernala, Birnbaum... De Choudhury	Methodological Gaps in Predicting Mental Health States from Social Media: Triangulating Diagnostic Signals	Proceedings of the 2019 CHI Conference on Human Factors in Computing Systems	Google Scholar 2, Web of Science	N	Review
2	2019	Wongkoblap, Akkapon; Vadillo, Miguel A; Curcin, Vasa	Modeling Depression Symptoms from Social Network Data through Multiple Instance Learning.	AMIA Joint Summits on Translational Science proceedings. AMIA Joint Summits on Translational Science	Web of Science	N	Not Twitter
2	2019	Shah, Martin, Coiera, Mandl, Dunn	Modeling Spatiotemporal Factors Associated With Sentiment on Twitter: Synthesis and Suggestions for Improving the Identification of Localized Deviations	Journal of Medical Internet Research	Recommendation	N	No inference attempted
1	2019	Cho, C. H. and Lee, T. and Kim, M. G. and In, H. P. and Kim, L. and Lee, H. J.	Mood Prediction of Patients With Mood Disorders by Machine Learning Using Passive Digital Phenotypes Based on the Circadian Rhythm: Prospective Observational Cohort Study	J Med Internet Res	Systematic Review (Maybe)	N
2	2019	Peng, Hu, Dang	Multi-kernel SVM based depression recognition using social media data	International Journal of Machine Learning and Cybernetics	Google Scholar 2, Web of Science	N	Not Twitter
2	2019	Losada, Crestani, Parapar	Overview of eRisk at CLEF 2019 Early Risk Prediction on the Internet (extended overview)	International Conference of the Cross-Language Evaluation Forum for European Languages.	Recommendation	N	Not Twitter
2	2019	Thorstad, Wolff	Predicting future mental illness from social media: A big-data approach	Behaviour Research Methods	Google Scholar 2, Web of Science	N	Not Twitter
2	2019	Waheed, Aslam, Muhammed	Predicting Mental-Illness from Twitter Activity Using Activity Theory Based Context Ontology	Journal of Medical Imaging and Health Informatics	Google Scholar 2, Web of Science	Y
2	2019	Nguyen, Nguyen, Larsen, Venkatesh	Prediction of population health indices from social media using kernel-based textual and temporal feature	26th International World Wide Web Conference 2017	Scopus	N	Not mental illness
2	2019	Fatima, Iram; Abbasi, Burhan Ud Din; Khan, Sharifullah; Al-Saeed, Majed; Ahmad, Hafiz Farooq; Mumtaz, Rafia	Prediction of postpartum depression using machine learning techniques from social media text	EXPERT SYSTEMS	Web of Science	N	Specific population
2	2019	Liu, Xingyun; Liu, Xiaoqian; Sun, Jiumo; Yu, Nancy Xiaonan; Sun, Bingli; Li, Qing; Zhu, Tingshao	Proactive Suicide Prevention Online (PSPO): Machine Identification and Crisis Management for Chinese Social Media Users With Suicidal Thoughts and Behaviors	JOURNAL OF MEDICAL INTERNET RESEARCH	Web of Science	N	Not Twitter
2	2019	Zhou, Hu, Gong, Wang	Psychological Disorder Identifying Method Based on Emotion Perception over Social Networks.	International Journal of Environmental Research & Public Health	OVID, Scopus	Y
2	2019	Srinivasa Raji, Kumar, Suryanarayana	Quantifying inference learning model to explore twitter user emotions	Internation Journal of Innovative Technology and Exploring Engineering	Scopus	N	Could not be found
2	2019	Mohammadi, Amini and Kosseim	Quick and (maybe not so) Easy Detection of Anorexia in Social Media Posts	Conference: Working Notes of CLEF 2019	Google Scholar 2	N	Not Twitter
2	2019	Conway, Chapman	Recent advacnes in using Natural Language Processing to Address Public Health Research Questions Using Social Media and Consumer Generated Data	Yearbook of medical informatics	Scopus	N	Review
1	2019	Cho, G. and Yim, J. and Choi, Y. and Ko, J. and Lee, S. H.	Review of Machine Learning Algorithms for Diagnosing Mental Illness	Psychiatry Investig	Systematic Review	N	Review
1	2019	Lin, W. S. and Chen, H. R. and Lee, T. S. H. and Feng, J. Y.	Role of social anxiety on high engagement and addictive behavior in the context of social networking sites	Data Technologies and Applications	Systematic Review (Maybe)	N
2	2019	Shanahan, Nicola; Brennan, Cathy; House, Allan	Self-harm and social media: thematic analysis of images posted on three social media sites	BMJ OPEN	Web of Science	N	No inference attempted
1	2019	Bush, Nigel and Armstrong, Christina and Hoyt, Timothy	Smartphone Apps for Psychological Health: A Brief State of the Science Review	Psychological services.	Systematic Review (Maybe)	N
2	2019	Aalbers, McNally, Heeren, de Wit, Fried	Social media and depression symptoms: A network perspective.	Journal of Experimental Psychology: General	Google Scholar 2	N	No inference attempted		Rahman 2018, Wongkoblap 2017
2	2019	Testa, Massa, Martini, Appio	Social media-based innovation: A review of trends and a research agenda	Information & Management	Recommendation	N	Review		Wongkoblap 2017
1	2019	Astoveza, G. and Obias, R. J. P. and Palcon, R. J. L. and Rodriguez, R. L. and Fabito, B. S. and Octaviano, M. V. and Visitors, Bureau and Jsc and Samsung, Electronics and Samsung, S. D. S. and Hynix, S. K. and et al. and Jeju, Convention	Suicidal Behavior Detection on Twitter Using Neural Network	2018 IEEE Region 10 Conference, TENCON 2018	Systematic Review	Y
2	2019	Xue, Li, Lingfeng	Teensensor: Gaussian processes for micro-blog based teen's acute and chronic stress detection	Computer Systems Science and Engineering	Scopus	N	Not mental illness		Wongkoblap 2017, Shatte 2019
1	2019	Sumner, S. A. and Galik, S. and Mathieu, J. and Ward, M. and Kiley, T. and Bartholow, B. and Dingwall, A. and Mork, P.	Temporal and Geographic Patterns of Social Media Posts About an Emerging Suicide Game	Journal of Adolescent Health	Systematic Review (Maybe)	N
1	2019	Ophir, Yaakov and Asterhan, Christa S. C. and Schwarz, Baruch B.	The digital footprints of adolescent depression, social rejection and victimization of bullying on Facebook	Computers in Human Behavior	Systematic Review (Maybe)	N			Enrala 2019, Wonkoblap 2017, Guntuku 2017
1	2019	Loi, M.	The Digital Phenotype: a Philosophical and Ethical Exploration	Philosophy and Technology	Systematic Review (Maybe)	N
2	2019	Toet and van Erp	The EmojiGrid as a Tool to Assess Experienced and Perceived Emotions	Psych	Recommendation	N	Not mental illness	x	Wongkoblap 2017
1	2019	Sariyska, Rayna and Lachmann, Bernd and Cheng, Cecilia and Gnisci, Augusto and Sergi, Ida and Pace, Antonio and Kaliszewska-Czeremska, Katarzyna and Laconi, Stephanie and Zhong, Songfa and Toraman, Demet and Geiger, Mattis and Montag, Christian	The Motivation for Facebook Use - Is it a Matter of Bonding or Control Over Others?: Evidence From a Cross-Cultural Study	J. individ. differ.	Systematic Review (Maybe)	N
2	2019	Foneska, Bhat, Kennedy	The utility of artificial intelligence in suicide risk prediction and the management of suicidal behaviors	Australian and New Zealand Journal of Psychiatry	Recommendation	N	Review
1	2019	Roberts, H. and Sadler, J. and Chapman, L.	The value of Twitter data for determining the emotional responses of people to urban green spaces: A case study and critical evaluation	Urban Studies	Systematic Review (Maybe)	N
2	2019	Diaphule, Reddy, Savith, Apoorva, Kavyashree	Tracking suicidal tendency using twitter data and machine learning algorithms	International Journal of Engineering and Advanced Technology	Scopus	Y
2	2019	Wakamiya, Morita, Kano, Ohkuma, Aramaki	Tweet Classification Toward Twitter-Based Disease Surveillance: New Data, Methods, and Evaluations	J Med Internet Res	Google Scholar 2	N	No inference attempted
2	2019	Gibbons, Malouf, Spitzberg, Nara, Tsou	Twitter-based measures of neighborhood sentiment as predictors of residential population health	PLoS ONE	Scopus	N	Not individual level
2	2019	Guntuku, Buffone, Jaidka, Eichstaedt, Ungar	Understanding and Measuring Psychological Stress Using Social Media	Proceedings of the Thirteenth International Conference on Web and Social Media	Google Scholar 2, Scopus	N	Not mental illness
2	2019	Ismail, Nur Hafieza; Liu, Ninghao; Du, Mengnan; He, Zhe; Hu, Xia	Using deep neural network to identify cancer survivors living with post-traumatic stress disorder on social media	CEUR Workshop Proceedings	Scopus	N	Specific population
2	2019	Guntuku, Preotiuc-Pietro, Eichstaedt, Ungar	What Twitter Profile and Posted Images Reveal about Depression and Anxiety	Proceedings of the Thirteenth International Conference on Web and Social Media	Google Scholar 2	Y
2	2020	Singh, Du, Zhang, Sianaki, Ulhaq	A frameword for early detection of antisocial behaviour on Twitter using Natural Language processing	Advances in Intelligent Systems and Computing	Scopus	N	Not mental illness		Enrala 2019
1	2020	Baba, Baba, Ikeda	Detecting Mental Health Illness Using Short Comments	33rd International Conference on Advanced Information Networking and Applications, AINA-2019	Scopus	Y
2	2020	Shaikh, Ravi, Gallicano, Tayeby, Levens	EmoVis – An Interactive Visualization Tool to Track Emotional Trends During Crisis Events	Advances in Intelligent Systems and Computing	Scopus	N	No inference attempted
2	2014(a)	Nguygen et al	Affective, linguistic and topic patterns in online autism communities.	Web Information Systems Engineering - WISE 2014	Shatte 2019	N	Not mental illness
2	2016a	Nguyen et al	Discriminative cues for different stages of smoking cessation in online community	Web Information Systems Engineering - WISE 2016	Shatte 2019	N	Not mental illness
2	2016a	Harikumar et al	Understanding behaviour differences between long and short term drinking abstainers from social media	Advanced Data Mining and Applications ADMA 2016	Shatte 2019	N	Not mental illness
2	2016b	Harikumar et al	Extracting key challenges in achieving sobriety through share subspace learning	Advanced Data Mining and Applications ADMA 2017	Shatte 2019	N	Not mental illness
2	2017(b)	Li et al	Exploring the impact of co-experiencing stressor events for teens stress forcasting	Web Information Systems Engineering - WISE 2017	Shatte 2019	N	Not mental illness
1	Unknown	El Kaliouby, R. and Sadowsky, R. S. and Wilder-Smith, O. O.	Computer implemented method for communicating		Systematic Review (Maybe)	N
2	Unknown	GLEASON B; DANZER A	Method for performing behavioral prediction of mental health clients by utilizing warning system, involves monitoring cellular phone and social media software applications, and identifying historical patterns to optimize accuracy of alerts		Web of Science	N	Not peer-reviewed
1	Unknown	Feng, L. and Li, Q. and Xue, Y.	Twitter and fuzzy cognitive map based suicide risk detection method, involves providing six-dimensional micro blog feature space as input into preset FCM classification model to obtain suicide risk detection result of user to be detected		Systematic Review	N	Could not be found
3	2019	Pater J.A., Reining L.E., Miller A.D., Toscos T., Mynatt E.D.	"Notjustgirls": Exploring Male-related Eating Disordered Content across Social Media Platforms	Conference on Human Factors in Computing Systems - Proceedings	Systematic Review	N	Content analysis, not modelling
3	2019	Gerber C, Rosenbusch ML, Erhart M.	A social network analysis regarding geographic variation for patients with depression in Germany	Bundesgesundheitsblatt Gesundheitsforschung Gesundheitsschutz	Systematic Review	N	Not English language
3	2019	Almouzini S., Khemakhem M., Alageel A.	Detecting Arabic Depressed Users from Twitter Data	Procedia Computer Science	Systematic Review	Y
3	2019	Arora P., Arora P.	Mining Twitter Data for Depression Detection	2019 International Conference on Signal Processing and Communication, ICSC 2019	Systematic Review	Y
3	2020	Samouco, A.; Lopes, L.; Araujo, M.; Caetano, F.	0 Calories in 280 characters: exploring #proana content on twitter	EUROPEAN PSYCHIATRY	Systematic Review	N	Couldn’t find full text - abstract only?
3	2020	Yang, Xingwei; McEwen, Rhonda; Ong, Liza Robee; Zihayat, Morteza	A big data analytics framework for detecting user-level depression from social networks	INTERNATIONAL JOURNAL OF INFORMATION MANAGEMENT	Systematic Review	N	Facebook
3	2020	Martinez-Castano, Rodrigo; Pichel, Juan C.; Losada, David E.	A Big Data Platform for Real Time Analysis of Signs of Depression in Social Media	INTERNATIONAL JOURNAL OF ENVIRONMENTAL RESEARCH AND PUBLIC HEALTH	Systematic Review	N	Reddit
3	2020	Li, Ang; Jiao, Dongdong; Liu, Xiaoqian; Zhu, Tingshao	A Comparison of the Psycholinguistic Styles of Schizophrenia -Related Stigma and Depression-Related Stigma on Social Media: Content Analysis	JOURNAL OF MEDICAL INTERNET RESEARCH	Systematic Review	N	Weibo
3	2019	Asad N.A., Mahmud Pranto M.A., Afreen S., Islam M.M.	Depression Detection by Analyzing Social Media Posts of User	2019 IEEE International Conference on Signal Processing, Information, Communication and Systems, SPICSCON 2019	Systematic Review	Y
3	2020	Kim, Jina; Lee, Jieon; Park, Eunil; Han, Jinyoung	A deep learning model for detecting mental illness from user content on social media	SCIENTIFIC REPORTS	Systematic Review	N	Reddit
3	2020	Mendu S., Baglione A., Baee S., Wu C., Ng B., Shaked A., Clore G., Boukhechba M., Barnes L.	A Framework for Understanding the Relationship between Social Media Discourse and Mental Health	Proceedings of the ACM on Human-Computer Interaction	Systematic Review	N	Private facebook mssgs
3	2020	Shah, Faisal Muhammad; Haque, Farsheed; Nur, Ragib Un; Al Jahan, Shaeekh; Mamud, Zarar	A Hybridized Feature Extraction Approach To Suicidal Ideation Detection From Social Media Post	2020 IEEE REGION 10 SYMPOSIUM (TENSYMP) - TECHNOLOGY FOR IMPACTFUL SUSTAINABLE DEVELOPMENT	Systematic Review	N	Reddit
3	2019	Coello-Guilarte L., Ortega-Mendoza R.M., Villaseñor-Pineda L., Montes-y-Gómez M.	Crosslingual Depression Detection in Twitter Using Bilingual Word Alignments	Lecture Notes in Computer Science (including subseries Lecture Notes in Artificial Intelligence and Lecture Notes in Bioinformatics)	Systematic Review	Y
3	2019	Fodeh S., Li T., Menczynski K., Burgette T., Harris A., Ilita G., Rao S., Gemmell J., Raicu D.	Using machine learning algorithms to detect suicide risk factors on twitter	IEEE International Conference on Data Mining Workshops, ICDMW	Systematic Review	Y
3	2020	Ivie, Elizabeth J Pettitt, Adam Moses, Louis J Allen, Nicholas B	A meta-analysis of the association between adolescent social media use and depressive symptoms. [References].	Journal of Affective Disorders	Systematic Review	N	Relationship between social media use/mental health
3	2021	Reece, Andrew Garrett	A method for identifying predictive markers of mental illness in social media data.	Dissertation Abstracts International: Section B: The Sciences and Engineering	Systematic Review	N	Dissertation
3	2020	Limnios, Christopher; Marquis, William	A Model of Social Media Participation and Depression	ECONOMICS BULLETIN	Systematic Review	N	Theory, not data
3	2019	Jain S., Narayan S.P., Dewang R.K., Bhartiya U., Meena N., Kumar V.	A Machine Learning based Depression Analysis and Suicidal Ideation Detection System using Questionnaires and Twitter	2019 IEEE Students Conference on Engineering and Systems, SCES 2019	Systematic Review	Y
3	2019	Jarang S., Joshi D., Deshpande V.S.	Behaviour analysis using word embedding machine learning on social media	Proceedings - 2019 5th International Conference on Computing, Communication Control and Automation, ICCUBEA 2019	Systematic Review	Y
3	2019	Kamaruzaman N.N., Husin N.A., Mustapha N., Yaakob R.	Towards a multimodal analysis to predict mental illness in twitter platform	International Journal of Advanced Trends in Computer Science and Engineering	Systematic Review	N	Removed because it's a proposal for a system, not actually implementing it
3	2020	Bae S, Harada K, Chiba I, Makino K, Katayama O, Lee S, Shinkai Y, Shimada H.	A New Social Network Scale for Detecting Depressive Symptoms in Older Japanese Adults	Int J Environ Res Public Health	Systematic Review	N	In-person networks, not digital
3	2019	López-Úbeda P., Plaza-Del-Arco F.M., Díaz-Galiano M.C., Alfonso Ureña-López L., Martín-Valdivia M.-T.	Detecting anorexia in Spanish tweets	International Conference Recent Advances in Natural Language Processing, RANLP	Systematic Review	Y
3	2019	Manisha M., Kodali A., Srilakshmi V.	Machine classification for suicide ideation detection on twitter	International Journal of Innovative Technology and Exploring Engineering	Systematic Review	Y	Twitter & Reddit
3	2019	Mbarek A., Jamoussi S., Charfi A., Ben Hamadou A.	Suicidal profiles detection in twitter	WEBIST 2019 - Proceedings of the 15th International Conference on Web Information Systems and Technologies	Systematic Review	Y
3	2019	Mishra R., Sinha P.P., Sawhney R., Mahata D., Mathur P., Shah R.R.	SNAP-BATNET: Cascading author profiling and social network graphs for suicide ideation detection on social media	NAACL HLT 2019 - 2019 Conference of the North American Chapter of the Association for Computational Linguistics: Human Language Technologies - Proceedings of the Student Research Workshop	Systematic Review	Y
3	2021	Bhowmick S Parolia S Jana S Kundu D Choudhury D Das N Ray K KarPurkaysatha S	A study on the anxiety level and stress during Covid19 lockdown among the general population of West Bengal, India- A must know for primary care physicians.	Journal of Family Medicine & Primary Care	Systematic Review	N	Not social media related
3	2021	Priyadarshini I Mohanty P Kumar R Sharma R Puri V Singh PK	A study on the sentiments and psychology of twitter users during COVID-19 lockdown period.	Multimedia Tools & Applications	Systematic Review	N	Population level
3	2019	Nasrudin M.Z., Maskat R., Musa R.	Detecting candidates of depression, anxiety and stress through Malay-written tweets: A preliminary study	Indonesian Journal of Electrical Engineering and Computer Science	Systematic Review	N	No attempt to predict - descriptive only
3	2019	Prasad C., Hakeem A., Malhotra R., Jan S.A., Singh U.P., Kallimani J.S.	Forensic suicidal inquiry of depressed individuals using LSTM and convolutional neural networks	International Journal of Innovative Technology and Exploring Engineering	Systematic Review	Y
3	2019	Sadasivuni S.T., Zhang Y.	Analyzing tweets to discover twitter users' mental health status by a word-frequency method	Proceedings - 2019 IEEE International Conference on Intelligent Systems and Green Technology, ICISGT 2019	Systematic Review	N	Analysis, not predictive
3	2019	Lee J., Sohn D., Choi Y.S.	A tool for spatio-temporal analysis of social anxiety with twitter data	Proceedings of the ACM Symposium on Applied Computing	Systematic Review	N	Spatio-temporal visualisation
3	2021	Malviya K., Roy B., Saritha S.K.	A Transformers Approach to Detect Depression in Social Media	Proceedings - International Conference on Artificial Intelligence and Smart Systems, ICAIS 2021	Systematic Review	N	Reddit
3	2020	Park NS, Chiriboga DA, Chung S.	A Typology of Social Networks and Its Relationship to Psychological Well-Being in Korean Adults	Int J Aging Hum Dev	Systematic Review	N	In-person networks, not digital
3	2020	Bilal U., Khan F.H.	An Analysis of Depression Detection Techniques from Online Social Networks	Communications in Computer and Information Science	Systematic Review	N	Facebook
3	2019	Saha K Sugar B Torous J Abrahao B Kiciman E De Choudhury M	A Social Media Study on the Effects of Psychiatric Medication Use.	Proceedings of the International Aaai Conference on Weblogs & Social Media	Systematic Review	Y
3	2021	Uban, Ana-Sabina; Chulvi, Berta; Rosso, Paolo	An emotion and cognitive based analysis of mental health disorders from social media data	FUTURE GENERATION COMPUTER SYSTEMS-THE INTERNATIONAL JOURNAL OF ESCIENCE	Systematic Review	N	Reddit eRisk
3	2019	Sasso M.P., Giovanetti A.K., Schied A.L., Burke H.H., Haeffel G.J.	#Sad: Twitter Content Predicts Changes in Cognitive Vulnerability and Depressive Symptoms	Cognitive Therapy and Research	Systematic Review	Y
3	2019	Sawhney R., Shah R.R., Bhatia V., Lin C.-T., Aggarwal S., Prasad M.	Exploring the Impact of Evolutionary Computing based Feature Selection in Suicidal Ideation Detection	IEEE International Conference on Fuzzy Systems	Systematic Review	Y
3	2019	Sinha P.P., Mahata D., Mishra R., Shah R.R., Sawhney R., Liu H.	#suicidal - A multipronged approach to identify and explore suicidal ideation in twitter	International Conference on Information and Knowledge Management, Proceedings	Systematic Review	Y
3	2020	Kim, Kyuri; Moon, Jihyun; Oh, Uran	Analysis and Recognition of Depressive Emotion through NLP and Machine Learning	The journal of Convergence on Culture Technology	Systematic Review	N	Suitable, but Korean language :(
3	2021	Sekar N., Chandrakala S., Prakash G.	Analysis of global word representations for depression detection	CEUR Workshop Proceedings	Systematic Review	N	Overview, no data
3	2020	Swasthika Jain T.J., Jeena Jacob I., Ajay Kumar M.	Analysis of images and emoji’s for sentiment detection	International Journal of Emerging Trends in Engineering Research	Systematic Review	N	Not Twitter
3	2020	Vaishali Narayanrao P., Lalitha Surya Kumari P.	Analysis of Machine Learning Algorithms for Predicting Depression	2020 International Conference on Computer Science, Engineering and Applications, ICCSEA 2020	Systematic Review	N	Reddit, not Twitter
3	2019	Syarif I., Ningtias N., Badriyah T.	Study on Mental Disorder Detection via Social Media Mining	2019 4th International Conference on Computing, Communications and Security, ICCCS 2019	Systematic Review	Y
3	2019	Ziwei B.Y., Chua H.N.	An application for classifying depression in tweets	PervasiveHealth: Pervasive Computing Technologies for Healthcare	Systematic Review	Y
3	2019	Zhou S Bian J Zhao Y Haynos AF Rizvi R Zhang R	Analysis of Twitter to Identify Topics Related to Eating Disorder Symptoms.	IEEE International Conference on Healthcare Informatics	Systematic Review	N	Content analysis, not modelling
3	2021	Taghvaei, Nazila; Masoumi, Behrooz; Keyvanpour, Mohammad Reza	Analytical framework for mental health feature extraction methods in social networks	INTELLIGENT DECISION TECHNOLOGIES-NETHERLANDS	Systematic Review	N	Methodology paper
3	2020	Ahmad, Hussain; Asghar, Muhammad Zubair; Alotaibi, Fahad M.; Hameed, Ibrahim A.	Applying Deep Learning Technique for Depression Classification in Social Media Text	JOURNAL OF MEDICAL IMAGING AND HEALTH INFORMATICS	Systematic Review	Y
3	2021	Sharma, Sparsh; Sharma, Surbhi	Analyzing the depression and suicidal tendencies of people affected by COVID-19's lockdown using sentiment analysis on social networking websites	JOURNAL OF STATISTICS & MANAGEMENT SYSTEMS	Systematic Review	N	Population level
3	2020	Alsagri, Hatoon S.; Ykhlef, Mourad	Machine Learning-Based Approach for Depression Detection in Twitter Using Content and Activity Features	IEICE TRANSACTIONS ON INFORMATION AND SYSTEMS	Systematic Review	Y
3	2020	AlSagri, Hatoon; Ykhlef, Mourad	Quantifying Feature Importance for Detecting Depression using Random Forest	INTERNATIONAL JOURNAL OF ADVANCED COMPUTER SCIENCE AND APPLICATIONS	Systematic Review	Y
3	2021	Heffner, Joseph; Vives, Marc-Lluis; FeldmanHall, Oriel	Anxiety, gender, and social media consumption predict COVID-19 emotional distress	HUMANITIES & SOCIAL SCIENCES COMMUNICATIONS	Systematic Review	N	Not social media related
3	2020	Chiroma, Fatima; Cocea, Mihaela; Liu, Han	Detection of Suicidal Twitter Posts	ADVANCES IN COMPUTATIONAL INTELLIGENCE SYSTEMS (UKCI 2019)	Systematic Review	Y
3	2020	Choi, Yong Suk; Kim, Hansung; Sohn, Dongyoung	Mapping Social Distress: A Computational Approach to Spatiotemporal Distribution of Anxiety	SOCIAL SCIENCE COMPUTER REVIEW	Systematic Review	Y
3	2019	Bataineh B., Duwairi R., Abdullah M.	ArDep: An Arabic lexicon for detecting depression	PervasiveHealth: Pervasive Computing Technologies for Healthcare	Systematic Review	N	Methodology paper
3	2020	de Carvalho V.­F., Giacon B., Nascimento C., Nogueira B.M.	Machine Learning for Suicidal Ideation Identification on Twitter for the Portuguese Language	Lecture Notes in Computer Science (including subseries Lecture Notes in Artificial Intelligence and Lecture Notes in Bioinformatics)	Systematic Review	Y
3	2021	Owusu PN, Reininghaus U, Koppe G, Dankwa-Mullan I, Bärnighausen T.	Artificial intelligence applications in social media for depression screening: A systematic review protocol for content validity processes	PLoS One	Systematic Review	N	Review protocol
3	2021	Viviani, Marco; Crocamo, Cristina; Mazzola, Matteo; Bartoli, Francesco; Carra, Giuseppe; Pasi, Gabriella	Assessing vulnerability to psychological distress during the COVID-19 pandemic through the analysis of microblogging content	FUTURE GENERATION COMPUTER SYSTEMS-THE INTERNATIONAL JOURNAL OF ESCIENCE	Systematic Review	N	Population level
3	2019	Jeri-Yabar, Antoine Sanchez-Carbonel, Alejandra Tito, Karen Ramirez-delCastillo, Jimena Torres-Alcantara, Alessandra Denegri, Daniela Carreazo, Yhuri	Association between social media use (Twitter, Instagram, Facebook) and depressive symptoms: Are Twitter users at higher risk? [References].	International Journal of Social Psychiatry	Systematic Review	N	Analysis of relationship
3	2020	dos Santos W.R., Funabashi A.M.M., Paraboni I.	Searching brazilian twitter for signs of mental health issues	LREC 2020 - 12th International Conference on Language Resources and Evaluation, Conference Proceedings	Systematic Review	Y
3	2020	Dutta S., De Choudhury M.	Characterizing anxiety disorders with online social and interactional networks	Lecture Notes in Computer Science (including subseries Lecture Notes in Artificial Intelligence and Lecture Notes in Bioinformatics)	Systematic Review	Y
3	2019	Hasan M., Rundensteiner E., Agu E.	Automatic emotion detection in text streams by analyzing Twitter data	International Journal of Data Science and Analytics	Systematic Review	N	Emotion, not mental illness
3	2020	Matero M Schwartz HA	Autoregressive Affective Language Forecasting: A Self-Supervised Task.	Proceedings International Conference on Computational Linguistics	Systematic Review	N	Emotion, not mental illness
3	2020	Farruque, Nawshad; Zaiane, Osmar; Goebel, Randy	Augmenting Semantic Representation of Depressive Language: From Forums to Microblogs	MACHINE LEARNING AND KNOWLEDGE DISCOVERY IN DATABASES, ECML PKDD 2019, PT III	Systematic Review	Y
3	2020	Gupta P., Kaushik B., Sunanda	Suicidal Tendency on Social Media by Using Text Mining	Communications in Computer and Information Science	Systematic Review	Y
3	2020	Hemmatirad K., Bagherzadeh H., Fazl-Ersi E., Vahedian A.	Detection of Mental Illness Risk on Social Media through Multi-level SVMs	8th Iranian Joint Congress on Fuzzy and Intelligent Systems, CFIS 2020	Systematic Review	Y
3	2021	Ramirez-Cifuentes, Diana; Freire, Ana; Baeza-Yates, Ricardo; Sanz Lamora, Nadia; Alvarez, Aida; Gonzalez-Rodriguez, Alexandre; Lozano Rochel, Meritxell; Llobet Vives, Roger; Alejandro Velazquez, Diego; Maria Gonfaus, Josep; Gonzalez, Jordi	Characterization of Anorexia Nervosa on Social Media: Textual, Visual, Relational, Behavioral, and Demographical Analysis	JOURNAL OF MEDICAL INTERNET RESEARCH	Systematic Review	N	Content analysis, not modelling
3	2020	Lazarus SA, Beeney JE, Howard KP, Strunk DR, Pilkonis PA, Cheavens JS.	Characterization of relationship instability in women with borderline personality disorder: A social network analysis	Personal Disord	Systematic Review	N	Not social media related
3	2020	Hu P., Lin C., Su H., Li S., Han X., Zhang Y., Mei J.	BlueMemo: Depression analysis through twitter posts	IJCAI International Joint Conference on Artificial Intelligence	Systematic Review	Y
3	2021	Nabeel Z., Mehmood M., Baqir A., Amjad A.	Classifying Emotions in Roman Urdu Posts using Machine Learning	Proceedings of the 2021 Mohammad Ali Jinnah University International Conference on Computing, MAJICC 2021	Systematic Review	N	Emotion, not mental illness
3	2020	Leis A, Mayer MA, Ronzano F, Torrens M, Castillo C, Furlong LI, Sanz F.	Clinical-Based and Expert Selection of Terms Related to Depression for Twitter Streaming and Language Analysis	Stud Health Technol Inform	Systematic Review	N	Methodology paper
3	2019	Ma L., Wang Y.	Constructing a Semantic Graph with Depression Symptoms Extraction from Twitter	2019 IEEE Conference on Computational Intelligence in Bioinformatics and Computational Biology, CIBCB 2019	Systematic Review	N	Methodology paper
3	2021	McCall T., Kim H., Lee E., Lakdawala A., Bolton C.S.	Content and social network analyses of depression-related tweets of african American college students	Proceedings of the Annual Hawaii International Conference on System Sciences	Systematic Review	N	Content analysis, not modelling
3	2020	Kamite S.R., Kamble V.B.	Detection of Depression in Social Media via Twitter Using Machine learning Approach	Proceedings of the 2020 International Conference on Smart Innovations in Design, Environment, Management, Planning and Computing, ICSIDEMPC 2020	Systematic Review	Y
3	2020	Kiran Mayee M., Deepa T.	A Computational Approach to Include Extraction for Recognizable Proof of Self-Destructive Ideation in Tweets	Proceedings of the 4th International Conference on Inventive Systems and Control, ICISC 2020	Systematic Review	Y
3	2020	Kumar, E. Rajesh; Rao, K. V. S. N. Rama; Nayak, Soumya Ranjan; Chandra, Ramesh	Suicidal ideation prediction in twitter data using machine learning techniques	JOURNAL OF INTERDISCIPLINARY MATHEMATICS	Systematic Review	Y
3	2019	Jamal, Nasir; Chen, Xianqiao; Aldabbas, Hamza	Deep Learning-Based Sentimental Analysis for Large-Scale Imbalanced Twitter Data	FUTURE INTERNET	Systematic Review	N	Emotion, not mental illness
3	2021	Cugnata F., Salini S., Siletti E.	Deepening well-being evaluation with different data sources: A bayesian networks approach	International Journal of Environmental Research and Public Health	Systematic Review	N	Analysis of relationship
3	2020	ten Thij, Marijn; Bathina, Krishna; Rutter, Lauren A.; Lorenzo-Luaces, Lorenzo; van de Leemput, Ingrid A.; Scheffer, Marten; Bollen, Johan	Depression alters the circadian pattern of online activity	SCIENTIFIC REPORTS	Systematic Review	N	Content analysis, not modelling
3	2021	Aguilera, Juan; Hernandez Farias, Delia Irazu; Ortega-Mendoza, Rosa Maria; Montes-y-Gomez, Manuel	Depression and anorexia detection in social media as a one-class classification problem	APPLIED INTELLIGENCE	Systematic Review	N	Reddit eRisk
3	2020	Lalrinmawii C., Vanlalhruaia, Debnath S.	Analysis of Post centric suicidal expressions and classification on the Social Media Post: Twitter	2020 11th International Conference on Computing, Communication and Networking Technologies, ICCCNT 2020	Systematic Review	N	Analysis, not predictive
3	2020	Lin C., Hu P., Su H., Li S., Mei J., Zhou J., Leung H.	SenseMood: Depression detection on social media	ICMR 2020 - Proceedings of the 2020 International Conference on Multimedia Retrieval	Systematic Review	Y
3	2020	Martinez Diaz D., Luna Rosas F.J., Cesar Martinez Romo J., Hernandez Vargas M.A., Castillo Zuniga I.	Optimizing global processing time in the detection of patterns related to suicide in social networks	Proceedings - 2020 International Conference on Computational Science and Computational Intelligence, CSCI 2020	Systematic Review	Y
3	2020	Mathur P., Sawhney R., Chopra S., Leekha M., Ratn Shah R.	Utilizing temporal psycholinguistic cues for suicidal intent estimation	Lecture Notes in Computer Science (including subseries Lecture Notes in Artificial Intelligence and Lecture Notes in Bioinformatics)	Systematic Review	Y
3	2020	Mustafa R.U., Ashraf N., Ahmed F.S., Ferzund J., Shahzad B., Gelbukh A.	A Multiclass Depression Detection in Social Media Based on Sentiment Analysis	Advances in Intelligent Systems and Computing	Systematic Review	Y
3	2020	Patel, Vidita; Shah, Harshal; Farooqui, Yassir	Hybrid Feature based Prediction of Suicide Related Activity on Twitter	PROCEEDINGS OF THE INTERNATIONAL CONFERENCE ON INTELLIGENT COMPUTING AND CONTROL SYSTEMS (ICICCS 2020)	Systematic Review	Y
3	2020	Phan H.T., Tran V.C., Nguyen N.T., Hwang D.	A framework for detecting user’s psychological tendencies on twitter based on tweets sentiment analysis	Lecture Notes in Computer Science (including subseries Lecture Notes in Artificial Intelligence and Lecture Notes in Bioinformatics)	Systematic Review	N	Sentiment, not mental health
3	2021	Dozois, David J. A.	Depressive cognition on Twitter	NATURE HUMAN BEHAVIOUR	Systematic Review	N	Commentary
3	2020	Rabani S.T., Rayees Khan Q., Ud Din Khanday A.M.	Multi-Class Suicide Risk Prediction on Twitter Using Machine Learning Techniques	Proceedings - IEEE 2020 2nd International Conference on Advances in Computing, Communication Control and Networking, ICACCCN 2020	Systematic Review	Y
3	2020	Rabani, Syed Tanzeel; Khan, Qamar Rayees; Khanday, Akib Mohi Ud Din	Detection of Suicidal Ideation on Twitter using Machine Learning & Ensemble Approaches	BAGHDAD SCIENCE JOURNAL	Systematic Review	Y
3	2020	Ramírez-Cifuentes D, Freire A, Baeza-Yates R, Puntí J, Medina-Bravo P, Velazquez DA, Gonfaus JM, Gonzàlez J.	Detection of Suicidal Ideation on Social Media: Multimodal, Relational, and Behavioral Analysis	J Med Internet Res	Systematic Review	Y
3	2020	Razak, Chempaka Seri Abdul; Zulkarnain, Muhammad Ameer; Ab Hamid, Siti Hafizah; Anuar, Nor Badrul; Jali, Mohd Zalisham; Meon, Hasni	Tweep: A System Development to Detect Depression in Twitter Posts	COMPUTATIONAL SCIENCE AND TECHNOLOGY (ICCST 2019)	Systematic Review	Y
3	2020	Roy A Nikolitch K McGinn R Jinah S Klement W Kaminsky ZA	A machine learning approach predicts future risk to suicidal ideation from social media data.	Npj Digital Medicine	Systematic Review	Y
3	2020	Sadasivuni S.T., Zhang Y.	A New Method for Discovering Daily Depression from Tweets to Monitor Peoples Depression Status	Proceedings - 2020 IEEE International Conference on Humanized Computing and Communication with Artificial Intelligence, HCCAI 2020	Systematic Review	Y
3	2020	Chang, Ming-Yi; Tseng, Chih-Ying	Detecting Social Anxiety with Online Social Network Data	2020 21ST IEEE INTERNATIONAL CONFERENCE ON MOBILE DATA MANAGEMENT (MDM 2020)	Systematic Review	N	Facebook
3	2019	Baheti R.R., Kinariwala S.	Detection and analysis of stress using machine learning techniques	International Journal of Engineering and Advanced Technology	Systematic Review	N	Stress, not mental illness
3	2020	Sawhney R., Joshi H., Gandhi S., Shah R.R.	A time-aware transformer based model for suicide ideation detection on social media	EMNLP 2020 - 2020 Conference on Empirical Methods in Natural Language Processing, Proceedings of the Conference	Systematic Review	Y
3	2020	Shetty N.P., Muniyal B., Anand A., Kumar S., Prabhu S.	Predicting depression using deep learning and ensemble algorithms on raw twitter data	International Journal of Electrical and Computer Engineering	Systematic Review	Y
3	2020	Skaik R., Inkpen D.	Using twitter social media for depression detection in the canadian population	ACM International Conference Proceeding Series	Systematic Review	Y
3	2020	Tlachac, M. L.; Rundensteiner, Elke	Screening For Depression With Retrospectively Harvested Private Versus Public Text	IEEE JOURNAL OF BIOMEDICAL AND HEALTH INFORMATICS	Systematic Review	Y
3	2020	Valeriano, Kid; Condori-Larico, Alexia; Sulla-Torres, Jose	Detection of Suicidal Intent in Spanish Language Social Networks using Machine Learning	INTERNATIONAL JOURNAL OF ADVANCED COMPUTER SCIENCE AND APPLICATIONS	Systematic Review	Y
3	2020	Verma B., Gupta S., Goel L.	A Neural Network Based Hybrid Model for Depression Detection in Twitter	Communications in Computer and Information Science	Systematic Review	Y
3	2020	Victor D.B., Kawsher J., Labib M.S., Latif S.	Machine Learning Techniques for Depression Analysis on Social Media- Case Study on Bengali Community	Proceedings of the 4th International Conference on Electronics, Communication and Aerospace Technology, ICECA 2020	Systematic Review	Y
3	2020	Tadesse, Michael Mesfin; Lin, Hongfei; Xu, Bo; Yang, Liang	Detection of Suicide Ideation in Social Media Forums Using Deep Learning	ALGORITHMS	Systematic Review	N	Reddit
3	2020	Choi, Daejin; Sumner, Steven A.; Holland, Kristin M.; Draper, John; Murphy, Sean; Bowen, Daniel A.; Zwald, Marissa; Wang, Jing; Law, Royal; Taylor, Jordan; Konjeti, Chaitanya; De Choudhury, Munmun	Development of a Machine Learning Model Using Multiple, Heterogeneous Data Sources to Estimate Weekly US Suicide Fatalities	JAMA NETWORK OPEN	Systematic Review	N	Population level
3	2020	Vivek, D.; Balasubramanie, P.	An Ensemble Learning Model to Predict Mental Depression Disorder Using Tweets	JOURNAL OF MEDICAL IMAGING AND HEALTH INFORMATICS	Systematic Review	N	COULD NOT OBTAIN COPY
3	2020	Norbye AD, Abelsen B, Førde OH, Ringberg U.	Distribution of health anxiety in a general adult population and associations with demographic and social network characteristics	Psychol Med	Systematic Review	N	Not social media related
3	2020	Shah, Faisal Muhammad; Ahmed, Farzad; Joy, Sajib Kumar Saha; Ahmed, Sifat; Sadek, Samir; Shil, Rimon; Kabir, Md Hasanul	Early Depression Detection from Social Network Using Deep Learning Techniques	2020 IEEE REGION 10 SYMPOSIUM (TENSYMP) - TECHNOLOGY FOR IMPACTFUL SUSTAINABLE DEVELOPMENT	Systematic Review	N	Reddit eRisk
3	2020	Geetha G., Saranya G., Chakrapani K., Ponsam J.G., Safa M., Karpagaselvi S.	Early Detection of Depression from Social Media Data Using Machine Learning Algorithms	ICPECTS 2020 - IEEE 2nd International Conference on Power, Energy, Control and Transmission Systems, Proceedings	Systematic Review	N	Data unspecified
3	2021	Wongpatikaseree, Konlakorn; Kaewpitakkun, Yongyos; Yuenyong, Sumeth; Matsuo, Siriwon; Yomaboot, Panida	EmoCNN: Encoding Emotional Expression from Text to Word Vector and Classifying Emotions-A Case Study in Thai Social Network Conversation	ENGINEERING JOURNAL-THAILAND	Systematic Review	N	Emotion, not mental illness
3	2021	Kabir, Md Yasin; Madria, Sanjay	EMOCOV: Machine learning for emotion detection, analysis and visualization using COVID-19 tweets.	Online social networks and media	Systematic Review	N	Emotion, not mental illness
3	2019	Khun N.H., Zin T.T., Yokota M., Thant H.A.	Emotion analysis of twitter users on natural disasters	2019 IEEE 8th Global Conference on Consumer Electronics, GCCE 2019	Systematic Review	N	Emotion, not mental illness
3	2021	Geronikolou, Styliani; Drosatos, George; Chrousos, George	Emotional Analysis of Twitter Posts During the First Phase of the COVID-19 Pandemic in Greece: Infoveillance Study.	JMIR formative research	Systematic Review	N	Emotion, not mental illness
3	2020	Mathur A., Kubde P., Vaidya S.	Emotional analysis using twitter data during pandemic situation: Covid-19	Proceedings of the 5th International Conference on Communication and Electronics Systems, ICCES 2020	Systematic Review	N	Emotion, not mental illness
3	2021	Adikari, Achini; Nawaratne, Rashmika; De Silva, Daswin; Ranasinghe, Sajani; Alahakoon, Oshadi; Alahakoon, Damminda	Emotions of COVID-19: Content Analysis of Self-Reported Information Using Artificial Intelligence	JOURNAL OF MEDICAL INTERNET RESEARCH	Systematic Review	N	Emotion, not mental illness
3	2021	Ramirez-Cifuentes, Diana; Largeron, Christine; Tissier, Julien; Baeza-Yates, Ricardo; Freire, Ana	Enhanced Word Embedding Variations for the Detection of Substance Abuse and Mental Health Issues on Social Media Writings	IEEE ACCESS	Systematic Review	N	Reddit
3	2020	Jaidka, Kokil; Giorgi, Salvatore; Schwartz, H. Andrew; Kern, Margaret L.; Ungar, Lyle H.; Eichstaedt, Johannes C.	Estimating geographic subjective well-being from Twitter: A comparison of dictionary and data-driven language methods	PROCEEDINGS OF THE NATIONAL ACADEMY OF SCIENCES OF THE UNITED STATES OF AMERICA	Systematic Review	N	Population level
3	2020	Leis, Angela; Ronzano, Francesco; Mayer, Miguel Angel; Furlong, Laura, I; Sanz, Ferran	Evaluating Behavioral and Linguistic Changes During Drug Treatment for Depression Using Tweets in Spanish: Pairwise Comparison Study	JOURNAL OF MEDICAL INTERNET RESEARCH	Systematic Review	N	Content analysis, not modelling
3	2019	Byeon, Haewon; Kim, Seong-Tae	Evaluating Factors for Predicting the Life Dissatisfaction of South Korean Elderly using Soft Margin Support Vector Machine based on Communication Frequency, Social Network Health Behavior and Depression	INTERNATIONAL JOURNAL OF ADVANCED COMPUTER SCIENCE AND APPLICATIONS	Systematic Review	N	Not social media related
3	2021	Zhou, Jianlong; Yang, Shuiqiao; Xiao, Chun; Chen, Fang	Examination of Community Sentiment Dynamics due to COVID-19 Pandemic: A Case Study from a State in Australia.	SN computer science	Systematic Review	N	Sentiment, not mental illness
3	2021	Ko, Youngsoo; Song, Min; Lee, Ju Hee	Examining Suicide Tendency Social Media Texts by Deep Learning and Topic Modeling Techniques	Journal of the Korean Biblia Society for Library and Information Science	Systematic Review	N	Korean language
3	2021	Sukunesan, Suku; Huynh, Minh; Sharp, Gemma	Examining the Pro-Eating Disorders Community on Twitter Via the Hashtag #proana: Statistical Modeling Approach	JMIR MENTAL HEALTH	Systematic Review	N	Content analysis, not modelling
3	2020	Wang, Ling; Liu, Hangyu; Zhou, Tiehua	A Sequential Emotion Approach for Diagnosing Mental Disorder on Social Media	APPLIED SCIENCES-BASEL	Systematic Review	Y
3	2021	Perry I., Park A.	Exploring Suicidality on Social Media: Qualitative Analysis of Twitter	Proceedings - 2021 IEEE 9th International Conference on Healthcare Informatics, ISCHI 2021	Systematic Review	N	Content analysis, not modelling
3	2020	Yazdavar AH, Mahdavinejad MS, Bajaj G, Romine W, Sheth A, Monadjemi AH, Thirunarayan K, Meddar JM, Myers A, Pathak J, Hitzler P.	Multimodal mental health analysis in social media	PLoS One	Systematic Review	Y
3	2020	Scepanovic S., Martin-Lopez E., Quercia D., Baykaner K.	Extracting medical entities from social media	ACM CHIL 2020 - Proceedings of the 2020 ACM Conference on Health, Inference, and Learning	Systematic Review	N	Methodology paper & Reddit
3	2020	Sadasivuni S.T., Zhang Y.	Finding a Depressive Twitter User by Analyzing Depress and Antidepressant Tweets	Proceedings - 2020 IEEE India Council International Subsections Conference, INDISCON 2020	Systematic Review	N	Content analysis, not modelling
3	2020	Sadasivuni S.T., Zhang Y.	Finding a Depressive Twitter User by Analyzing Time Series Tweets	Proceedings - 2020 IEEE India Council International Subsections Conference, INDISCON 2020	Systematic Review	N	Content analysis, not modelling
3	2021	Alturayeif N., Luqman H.	Fine-grained sentiment analysis of arabic covid-19 tweets using bert-based transformers and dynamically weighted loss function	Applied Sciences (Switzerland)	Systematic Review	N	Sentiment, not mental illness
3	2020	Zahura A., Mamun K.A.	Intelligent system for predicting suicidal behaviour from social media and health data	2020 2nd International Conference on Advanced Information and Communication Technology, ICAICT 2020	Systematic Review	N	An idea for a system, not an implementation of it
3	2021	Gu CG, Papautsky EL, Boyd AD, Zulueta J.	Four Stages in Social Media Network Analysis-Building Blocks for Health-Related Digital Autonomy in Artificial Intelligence, Social Media, and Depression	Am J Bioeth	Systematic Review	N	Methodology paper
3	2020	Lwin, May Oo; Lu, Jiahui; Sheldenkar, Anita; Schulz, Peter Johannes; Shin, Wonsun; Gupta, Raj; Yang, Yinping	Global Sentiments Surrounding the COVID-19 Pandemic on Twitter: Analysis of Twitter Trends.	JMIR public health and surveillance	Systematic Review	N	Population level
3	2021	Sinnott R.O., Law P., Pirkis J., Too L.S., Waleem S., Wu A.	Historic twitter mining: A case study aiming to identify and capture the social media network activities of people who died by suicide	Proceedings - IEEE 17th International Conference on eScience, eScience 2021	Systematic Review	N	Methodology paper
3	2020	Koh, Jing Xuan; Liew, Tau Ming	How loneliness is talked about in social media during COVID-19 pandemic: Text mining of 4,492 Twitter feeds.	Journal of psychiatric research	Systematic Review	N	Content analysis, not modelling
3	2020	Zhou S, Zhao Y, Bian J, Haynos AF, Zhang R.	Exploring Eating Disorder Topics on Twitter: Machine Learning Approach	JMIR Med Inform	Systematic Review	Y
3	2021	Alabdulkreem, Eatedal	Prediction of depressed Arab women using their tweets	JOURNAL OF DECISION SYSTEMS	Systematic Review	Y
3	2020	Spates, Kamesha; Ye, Xinyue; Johnson, Ashley	I just might kill myself: Suicide expressions on Twitter	DEATH STUDIES	Systematic Review	N	Content analysis, not modelling
3	2019	Bandyopadhyay A., Achilles L., Mandl T., Mitra M., Saha S.Kr.	Identification of depression strength for users of online platforms: A comparison of text retrieval approaches	CEUR Workshop Proceedings	Systematic Review	N	Reddit eRisk
3	2021	Amate, Nakul; Patil, Sagar; Jojan, Pranav; Morankar, Sahil	Use of Social Media and Smartwatch Data Analytics for Mental Health Diagnosis	2021 INTERNATIONAL CONFERENCE ON INNOVATIVE TRENDS IN INFORMATION TECHNOLOGY (ICITIIT)	Systematic Review	N	Sentiment, not mental health
3	2021	Azam F., Agro M., Sami M., Abro M.H., Dewani A.	Identifying Depression among Twitter Users using Sentiment Analysis	2021 International Conference on Artificial Intelligence, ICAI 2021	Systematic Review	Y	Need to try again
3	2021	Rodriguez, Micaela; Aalbers, George; McNally, Richard J.	Idiographic Network Models of Social Media Use and Depression Symptoms	COGNITIVE THERAPY AND RESEARCH	Systematic Review	N	Analysis of relationship
3	2020	Swatling, Benjamin M.; Keith, Mark J.; Spruill, Alexandra N.	Improving Mental Health Outcomes through Machine Learning Feedback of Social Media Behavior	AMCIS 2020 PROCEEDINGS	Systematic Review	N	Presentation
3	2021	Cohrdes, Caroline; Yenikent, Seren; Wu, Jiawen; Ghanem, Bilal; Franco-Salvador, Marc; Vogelgesang, Felicitas	Indications of Depressive Symptoms During the COVID-19 Pandemic in Germany: Comparison of National Survey and Twitter Data	JMIR MENTAL HEALTH	Systematic Review	N	Population level
3	2021	Bathina, Krishna C.; ten Thij, Marijn; Lorenzo-Luaces, Lorenzo; Rutter, Lauren A.; Bollen, Johan	Individuals with depression express more distorted thinking on social media	NATURE HUMAN BEHAVIOUR	Systematic Review	N	Content analysis, not modelling
3	2021	Gruda D., Ojo A.	Inferring the relationship between anxiety and extraversion from tweets during covid-19 - A linguistic analytics approach	Proceedings of the Annual Hawaii International Conference on System Sciences	Systematic Review	N	Content analysis, not modelling
3	2021	Bandyopadhyay A., Shenoy K.M.	Analyzing Performance of Classification Algorithms in Detection of Depression from Twitter	Advances in Intelligent Systems and Computing	Systematic Review	Y
3	2019	Guntuku, Sharath Chandra; Ramsay, J. Russell; Merchant, Raina M.; Ungar, Lyle H.	Language of ADHD in Adults on Social Media	JOURNAL OF ATTENTION DISORDERS	Systematic Review	N	Content analysis, not modelling
3	2020	Ul Alam M.A., Kapadia D.	LAXARY: A Trustworthy Explainable Twitter Analysis Model for Post-Traumatic Stress Disorder Assessment	Proceedings - 2020 IEEE International Conference on Smart Computing, SMARTCOMP 2020	Systematic Review	N	Specific population (veterans)
3	2021	Ptaszynski M, Zasko-Zielinska M, Marcinczuk M, Leliwa G, Fortuna M, Soliwoda K, Dziublewska I, Hubert O, Skrzek P, Piesiewicz J, Karbowska P, Dowgiallo M, Eronen J, Tempska P, Brochocki M, Godny M, Wroczynski M.	Looking for Razors and Needles in a Haystack: Multifaceted Analysis of Suicidal Declarations on Social Media-A Pragmalinguistic Approach	Int J Environ Res Public Health	Systematic Review	N	Reddit
3	2021	Ben Hassine, Mohamed Ali; Abdellatif, Safa; Ben Yahia, Sadok	A novel imbalanced data classification approach for suicidal ideation detection on social media	COMPUTING	Systematic Review	Y
3	2020	Narynov, Sergazy; Mukhtarkhanuly, Daniyar; Omarov, Batyrkhan; Kozhakhmet, Kanat; Omarov, Bauyrzhan	Machine Learning Approach to Identifying Depression Related Posts on Social Media	2020 20TH INTERNATIONAL CONFERENCE ON CONTROL, AUTOMATION AND SYSTEMS (ICCAS)	Systematic Review	N	Not Twitter - Vkontakte
3	2021	Benitez-Andrades J.A., Alija-Perez J.M., Garcia-Rodriguez I., Benavides C., Alaiz-Moreton H., Vargas R.P., Garcia-Ordas M.T.	BERT model-based approach for detecting categories of tweets in the field of eating disorders (ED)	Proceedings - IEEE Symposium on Computer-Based Medical Systems	Systematic Review	Y
3	2021	Shah E., Ahsan M.K., Mazahir I.	Machine Learning Based Methodology for Depressive Sentiment Analysis	Communications in Computer and Information Science	Systematic Review	N	Not Twitter
3	2021	Bouarara, Hadj Ahmed	Recurrent Neural Network (RNN) to Analyse Mental Behaviour in Social Media	INTERNATIONAL JOURNAL OF SOFTWARE SCIENCE AND COMPUTATIONAL INTELLIGENCE-IJSSCI	Systematic Review	N	Too vague
3	2021	Chadha A., Kaushik B.	Machine learning based dataset for finding suicidal ideation on twitter	Proceedings of the 3rd International Conference on Intelligent Communication Technologies and Virtual Mobile Networks, ICICV 2021	Systematic Review	Y
3	2021	Challa M.K., Mahender B., Prashanthi N.	Detection of Suicidal Tendency in Users by Analysing the Twitter Posts	Lecture Notes in Electrical Engineering	Systematic Review	Y
3	2021	Chiong R Budhi GS Dhakal S Chiong F	A textual-based featuring approach for depression detection using machine learning classifiers and social media texts.	Computers in Biology & Medicine	Systematic Review	Y
3	2020	Liu, Xingyun; Huang, Jiasheng; Yu, Nancy Xiaonan; Li, Qing; Zhu, Tingshao	Mediation Effect of Suicide-Related Social Media Use Behaviors on the Association Between Suicidal Ideation and Suicide Attempt: Cross-Sectional Questionnaire Study	JOURNAL OF MEDICAL INTERNET RESEARCH	Systematic Review	N	Analysis, not predictive
3	2021	Costello, Cory; Srivastava, Sanjay; Rejaie, Reza; Zalewski, Maureen	Predicting Mental Health From Followed Accounts on Twitter	COLLABRA-PSYCHOLOGY	Systematic Review	Y
3	Unknown	DOMINGO M S T; DZULKEFLI M R; DUC N P; NOOR BATCHA M F	Method for detecting one or more depression symptoms of social media user, involves monitoring based on quantified depression level through depression monitor and alert module		Systematic Review	N	Presentations, not full text
3	Unknown	FENG L; CAO L; ZHANG H	Method for detecting the suicide risk based on the social network media posting information, involves observing real idea and emotion change of user inner heart from public posting of user, where emotion change sequence is derived		Systematic Review	N	Presentations, not full text
3	Unknown	WANG Y; JIA B; DU Y; ZHANG H; CHEN X	Method for training social network depression detection model based on bidirectional encoder representations from transformer (BERT) migration learning, involves utilizing label obtained by manual annotation as output to train network model		Systematic Review	N	Presentations, not full text
3	2021	de Jesus Titla-Tlatelpa, Jose; Maria Ortega-Mendoza, Rosa; Montes-y-Gomez, Manuel; Villasenor-Pineda, Luis	A profile-based sentiment-aware approach for depression detection in social media	EPJ DATA SCIENCE	Systematic Review	Y
3	2021	Giuntini, Felipe Taliar; de Moraes, Kaue L.; Cazzolato, Mirela T.; Kirchner, Luziane de Fatima; Dos Reis, Maria de Jesus D.; Traina, Agma J. M.; Campbell, Andrew T.; Ueyama, Jo	Modeling and Assessing the Temporal Behavior of Emotional and Depressive User Interactions on Social Networks	IEEE ACCESS	Systematic Review	N	Analysis, not predictive
3	2020	Li D, Chaudhary H, Zhang Z.	Modeling Spatiotemporal Pattern of Depressive Symptoms Caused by COVID-19 Using Social Media Data Mining	Int J Environ Res Public Health	Systematic Review	N	Population level
3	2021	Ortega, Jose Moreno; Bernabe-Moreno, Juan	Modelling the Degree of Emotional Concern: COVID-19 Response in Social Media	APPLIED SCIENCES-BASEL	Systematic Review	N	Emotion, not mental illness
3	2021	Ellouze, Mourad; Mechti, Seifeddine; Belguith, Lamia Hadrich	Approach Based on Ontology and Machine Learning for Identifying Causes Affecting Personality Disorder Disease on Twitter	KNOWLEDGE SCIENCE, ENGINEERING AND MANAGEMENT, PT III	Systematic Review	Y
3	2021	Ghosh S., Anwar T.	Depression Intensity Estimation via Social Media: A Deep Learning Approach	IEEE Transactions on Computational Social Systems	Systematic Review	Y
3	2021	Mondal A., Gokhale S.S.	Multi-label classification of Parrott's emotions	Proceedings of the International Conference on Software Engineering and Knowledge Engineering, SEKE	Systematic Review	N	Emotion, not mental illness
3	2021	Li J, Zhang S, Zhang Y, Lin H, Wang J.	Multifeature Fusion Attention Network for Suicide Risk Assessment Based on Social Media: Algorithm Development and Validation	JMIR Med Inform	Systematic Review	N	Reddit CLPsych dataset
3	2021	Ghosh S., Ekbal A., Bhattacharyya P.	What Does Your Bio Say? Inferring Twitter Users' Depression Status From Multimodal Profile Information Using Deep Learning	IEEE Transactions on Computational Social Systems	Systematic Review	Y
3	2020	Ramos Chavez, Alejandro	New Paths in the Study of Happiness: An Experimental Analysis of Mexican Twitter Users	BIBLIOTECAS-REVISTA DE LA ESCUELA DE BIBLIOTECOLOGIA DOCUMENTACION E INFORMACION	Systematic Review	N	Non-English text
3	2021	Govindasamy K.A.L., Palanichamy N.	Depression detection using machine learning techniques on twitter data	Proceedings - 5th International Conference on Intelligent Computing and Control Systems, ICICCS 2021	Systematic Review	Y
3	2021	Jung W, Kim D, Nam S, Zhu Y.	Suicidality Detection on Social Media Using Metadata and Text Feature Extraction and Machine Learning	Arch Suicide Res	Systematic Review	Y
3	2020	Jattamart, Aungkana; Leelasantitham, Adisorn	Perspectives to social media usage of depressed patients and caregivers affecting to change the health behavior of patients in terms of information and perceived privacy risks	HELIYON	Systematic Review	N	Qualitative
3	2021	Kumar A., Pratihar V., Kumar S., Abhishek K.	Predicting Depression by Analysing User Tweets	Lecture Notes in Electrical Engineering	Systematic Review	Y
3	2021	Tatineni P., Sobhan Babu B., Kanuri B., Rao G.R.K., Chitturi P., Naresh C.	Post COVID-19 Twitter user's Emotions Classification using Deep Learning Techniques in India	Proceedings - International Conference on Artificial Intelligence and Smart Systems, ICAIS 2021	Systematic Review	N	Emotion, not mental illness and population level
3	2021	Kumar, E. Rajesh; Rao, K. V. S. N. Rama	Sentiment Analysis using Social and Topic Context for Suicide Prediction	INTERNATIONAL JOURNAL OF ADVANCED COMPUTER SCIENCE AND APPLICATIONS	Systematic Review	Y
3	2020	Maxim, Stankevich; Ignatiev, Nikolay; Smirnov, Ivan	Predicting Depression with Social Media Images	ICPRAM: PROCEEDINGS OF THE 9TH INTERNATIONAL CONFERENCE ON PATTERN RECOGNITION APPLICATIONS AND METHODS	Systematic Review	N	Not Twitter - Vkontakte
3	2021	Lopez-Ubeda, Pilar; Plaza-del-Arco, Flor Miriam; Diaz-Galiano, Manuel Carlos; Martin-Valdivia, Maria-Teresa	How Successful Is Transfer Learning for Detecting Anorexia on Social Media?	APPLIED SCIENCES-BASEL	Systematic Review	Y
3	2020	Kamal, Mohsin; Khan, Saif Ur Rehman; Hussain, Shahid; Nasir, Anam; Aslam, Khurram; Tariq, Subhan; Ullah, Mian Farhan	Predicting Mental Illness using Social Media Posts and Comments	INTERNATIONAL JOURNAL OF ADVANCED COMPUTER SCIENCE AND APPLICATIONS	Systematic Review	N	Reddit
3	2020	Latynov, V. V.; Ovsyannikova, V. V.	Predicting Psychological Characteristics from Digital Footprints	PSYCHOLOGY-JOURNAL OF THE HIGHER SCHOOL OF ECONOMICS	Systematic Review	N	Russian language
3	2020	Sindermann C, Elhai JD, Montag C.	Predicting tendencies towards the disordered use of Facebook's social media platforms: On the role of personality, impulsivity, and social anxiety	Psychiatry Res	Systematic Review	N	Analysis of relationship
3	2021	Maniar S., Patil K., Rao B., Shankarmani R.	Depression Detection from Tweets along with Clinical Tests	2021 International Conference on Intelligent Technologies, CONIT 2021	Systematic Review	Y
3	2020	Anlalawmpuia, R., V; Lalhmingliana, Mr	Prediction of Depression in Social Network Sites Using Data Mining	PROCEEDINGS OF THE INTERNATIONAL CONFERENCE ON INTELLIGENT COMPUTING AND CONTROL SYSTEMS (ICICCS 2020)	Systematic Review	N	Not Twitter
3	2020	Singh, Prabhsimran; Singh, Sukhjeet; Sohal, Manreet; Dwivedi, Yogesh K.; Kahlon, Karanjeet Singh; Sawhney, Ravinder Singh	Psychological fear and anxiety caused by COVID-19: Insights from Twitter analytics	ASIAN JOURNAL OF PSYCHIATRY	Systematic Review	N	Emotion, not mental illness
3	2019	Preethi Rajam C.R., Uma Maheswari N., Jeyanthi S., Somasundaram S.K.	Psychological stress prediction on social media using convolutional neural network	International Journal of Recent Technology and Engineering	Systematic Review	N	Emotion, not mental illness
3	2021	Martins, Ricardo; Almeida, Jose Joao; Henriques, Pedro; Novais, Paulo	Identifying Depression Clues using Emotions and AI	ICAART: PROCEEDINGS OF THE 13TH INTERNATIONAL CONFERENCE ON AGENTS AND ARTIFICIAL INTELLIGENCE - VOL 2	Systematic Review	Y
3	2019	Tawalbehe S.K., Alzoubi O., Al-Smadi M.	Recent Advances of Affect Detection from Arabic Text	2019 10th International Conference on Information and Communication Systems, ICICS 2019	Systematic Review	N	Emotion, not mental illness
3	2021	Mayor, Eric; Bietti, Lucas M.	Twitter, time and emotions	ROYAL SOCIETY OPEN SCIENCE	Systematic Review	N	Sentiment, not mental health
3	2021	Li Z., Wang X.	Research on Sentiment Analysis Model Due to COVID-19 Using Social Media	Journal of Physics: Conference Series	Systematic Review	N	Population level
3	2021	Bhayani A., Meshram P., Desai B., Garg A., Jha S.	Scaling Depression Level Through Facial Image Processing and Social Media Analysis	Lecture Notes in Networks and Systems	Systematic Review	N	Review
3	2021	Bae, Yi Ji; Shim, Midan; Lee, Won Hee	Schizophrenia Detection Using Machine Learning Approach from Social Media Content	SENSORS	Systematic Review	N	Reddit
3	2021	Mori K, Haruno M.	Differential ability of network and natural language information on social media to predict interpersonal and mental health traits	J Pers	Systematic Review	Y
3	2021	Nandanwar H., Nallamolu S.	Depression Prediction on Twitter using Machine Learning Algorithms	2021 2nd Global Conference for Advancement in Technology, GCAT 2021	Systematic Review	Y
3	2021	Pirayesh J., Chen H., Qin X., Ku W.-S., Yan D.	MentalSpot: Effective Early Screening for Depression Based on Social Contagion	International Conference on Information and Knowledge Management, Proceedings	Systematic Review	Y
3	2021	Saha A., Marouf A.A., Hossain R.	Sentiment Analysis from Depression-Related User-Generated Contents from Social Media	Proceedings of the 8th International Conference on Computer and Communication Engineering, ICCCE 2021	Systematic Review	N	Facebook
3	2021	Prakash A., Agarwal K., Shekhar S., Mutreja T., Chakraborty P.S.	An ensemble learning approach for the detection of depression and mental illness over twitter data	Proceedings of the 2021 8th International Conference on Computing for Sustainable Global Development, INDIACom 2021	Systematic Review	Y
3	2021	Ryu, Jihan; Sukei, Emese; Norbury, Agnes; Liu, Shelley H.; Jose Campana-Montes, Juan; Baca-Garcia, Enrique; Artes, Antonio; Mercedes Perez-Rodriguez, M.	Shift in Social Media App Usage During COVID-19 Lockdown and Clinical Anxiety Symptoms: Machine Learning-Based Ecological Momentary Assessment Study	JMIR MENTAL HEALTH	Systematic Review	N	Time spent, not content
3	2021	Reddy, Shreya; Mohammed, Sabah	Detecting Emotions related to Mental Health on Social Media using various Machine Learning Techniques	Journal of The Korean Society for Computer Game	Systematic Review	Y
3	2019	Robinson, Anthony Bonnette, Aaron Howard, Krista Ceballos, Natalie Dailey, Stephanie Lu, Yongmei Grimes, Tom	Social comparisons, social media addiction, and social interaction: An examination of specific social media behaviors related to major depressive disorder in a millennial population. [References].	Journal of Applied Biobehavioral Research	Systematic Review	N	Analysis of relationship
3	2020	Alvarez-Mon, M.	Social media analysis for psychiatric research: mental health infodemiology in twitter	EUROPEAN PSYCHIATRY	Systematic Review	N	Can't locate online
3	2019	Husain, Mohammad Shahid	Social media analytics to predict depression level in the users. [References].		Systematic Review	N	Facebook
3	2021	Lokeshkumar, R; Mishra, Om Ashish; Kalra, Shivam	Social media data analysis to predict mental state of users using machine learning techniques.	Journal of education and health promotion	Systematic Review	N	Sentiment, not mental illness
3	2019	Zaher, Zulfia	Social media for well-being: A mixed method approach to examine the use of social support and mood management.	Dissertation Abstracts International Section A: Humanities and Social Sciences	Systematic Review	N	Dissertation
3	2020	Altamirano A., Avila D., Guerrero G.	Social network sentiment analysis tools for the detection of mental illness: A systematic mapping	Proceedings of the 13th IADIS International Conference Information Systems 2020, IS 2020	Systematic Review	N	Review
3	Unknown	FENG L; CAO L; ZHANG H	Social network suicide intention detection method, involves obtaining user suicide interest key influence factor, constructing graph neural network based on social network, and calculating user suicide judging result by graph neural network		Systematic Review	N	Not an article
3	2021	Safa R, Bayat P, Moghtader L.	Automatic detection of depression symptoms in twitter using multimodal analysis	J Supercomput	Systematic Review	Y
3	2021	Sakib T.H., Ishak M., Jhumu F.F., Ali M.A.	Analysis of suicidal tweets from twitter using ensemble machine learning methods	2021 International Conference on Automation, Control and Mechatronics for Industry 4.0, ACMI 2021	Systematic Review	Y
3	2021	Sarsam, Samer Muthana; Al-Samarraie, Hosam; Alzahrani, Ahmed Ibrahim; Alnumay, Waleed; Smith, Andrew Paul	A lexicon-based approach to detecting suicide-related messages on Twitter	BIOMEDICAL SIGNAL PROCESSING AND CONTROL	Systematic Review	Y
3	2020	Liu, Dexi; Fu, Qi; Wan, Changxuan; Liu, Xiping; Jiang, Tengjiao; Liao, Guoqiong; Qiu, Xiangqing; Liu, Renqiang	Suicidal Ideation Cause Extraction From Social Texts	IEEE ACCESS	Systematic Review	N	Weibo
3	2021	Sawhney R., Joshi H., Flek L., Shah R.R.	PHASE: Learning emotional phase-aware representations for suicide ideation detection on social media	EACL 2021 - 16th Conference of the European Chapter of the Association for Computational Linguistics, Proceedings of the Conference	Systematic Review	Y
3	2021	Sharma M., Pant B., Singh V., Kumar S.	STP:Suicidal tendency prediction among the youth using social network data	Advances in Intelligent Systems and Computing	Systematic Review	Y
3	2021	Shen T., Jia J., Shen G., Feng F., He X., Luan H., Tang J., Tiropanis T., Chua T.-S., Hall W.	Cross-domain depression detection via harvesting social media	Physical Review Letters	Systematic Review	Y
3	2019	Gupta P., Kaushik B.	Suicidal Tendency on Social Media: A Case Study	Proceedings of the International Conference on Machine Learning, Big Data, Cloud and Parallel Computing: Trends, Prespectives and Prospects, COMITCon 2019	Systematic Review	N	Description of process
3	2021	Swain D., Khandelwal A., Joshi C., Gawas A., Roy P., Zad V.	A Suicide Prediction System Based on Twitter Tweets Using Sentiment Analysis and Machine Learning	Advances in Intelligent Systems and Computing	Systematic Review	Y
3	2020	Zafar, Aqsa; Chitnis, Sanjay	Survey of Depression Detection using Social Networking Sites via Data Mining	PROCEEDINGS OF THE CONFLUENCE 2020: 10TH INTERNATIONAL CONFERENCE ON CLOUD COMPUTING, DATA SCIENCE & ENGINEERING	Systematic Review	N	Review
3	2021	Sinyor, Mark; Williams, Marissa; Zaheer, Rabia; Loureiro, Raisa; Pirkis, Jane; Heisel, Marnin J.; Schaffer, Ayal; Redelmeier, Donald A.; Cheung, Amy H.; Niederkrotenthaler, Thomas	The association between Twitter content and suicide	AUSTRALIAN AND NEW ZEALAND JOURNAL OF PSYCHIATRY	Systematic Review	N	Population level
3	2021	Zhang, Xiyang; Wang, Yu; Lyu, Hanjia; Zhang, Yipeng; Liu, Yubao; Luo, Jiebo	The Influence of COVID-19 on the Well-Being of People: Big Data Methods for Capturing the Well-Being of Working Adults and Protective Factors Nationwide	FRONTIERS IN PSYCHOLOGY	Systematic Review	N	Population level
3	2020	Liu, Shikang; Hachen, David; Lizardo, Omar; Poellabauer, Christian; Striegel, Aaron; Milenkovic, Tijana	The power of dynamic social networks to predict individuals' mental health	PACIFIC SYMPOSIUM ON BIOCOMPUTING 2020	Systematic Review	N	Not Twitter
3	2021	O'Dea, Bridianne; Boonstra, Tjeerd W.; Larsen, Mark E.; Thin Nguyen; Venkatesh, Svetha; Christensen, Helen	The relationship between linguistic expression in blog content and symptoms of depression, anxiety, and suicidal thoughts: A longitudinal study	PLOS ONE	Systematic Review	N	Not Twitter
3	2021	Tadisetty, Srikanth; Ghazinour, Kambiz	Anonymous Prediction of Mental Illness in Social Media	2021 IEEE 11TH ANNUAL COMPUTING AND COMMUNICATION WORKSHOP AND CONFERENCE (CCWC)	Systematic Review	N	Not Twitter
3	2019	Beheshti A., Hashemi V.M., Yakhchi S.	Towards Context-Aware Social Behavioral Analytics	PervasiveHealth: Pervasive Computing Technologies for Healthcare	Systematic Review	N	Behavioural disorders, not mental illness
3	2022	Yazdavar, Amirhossein Hossein	Towards employing social media for studying mental health.	Dissertation Abstracts International: Section B: The Sciences and Engineering	Systematic Review	N	Dissertation (& content from papers already included)
3	2020	Guntuku, Sharath Chandra; Sherman, Garrick; Stokes, Daniel C.; Agarwal, Anish K.; Seltzer, Emily; Merchant, Raina M.; Ungar, Lyle H.	Tracking Mental Health and Symptom Mentions on Twitter During COVID-19	JOURNAL OF GENERAL INTERNAL MEDICINE	Systematic Review	N	Population level
3	2021	Uban A.S., Chulvi B., Rosso P.	On the Explainability of Automatic Predictions of Mental Disorders from Social Media Data	Lecture Notes in Computer Science (including subseries Lecture Notes in Artificial Intelligence and Lecture Notes in Bioinformatics)	Systematic Review	Y
3	2019	Tao X., Dharmalingam R., Zhang J., Zhou X., Li L., Gururajan R.	Twitter Analysis for Depression on Social Networks based on Sentiment and Stress	BESC 2019 - 6th International Conference on Behavioral, Economic and Socio-Cultural Computing, Proceedings	Systematic Review	N	Analysis, not predictive
3	2021	Verma P., Sharma K., Walia G.S.	Depression Detection Among Social Media Users Using Machine Learning	Advances in Intelligent Systems and Computing	Systematic Review	Y
3	2021	Razak, Chempaka Seri Abdul; Ab Hamid, Siti Hafizah; Meon, Hasni; Subramaniam, Hema A. P.; Anuar, Nor Badrul	TWO-STEP MODEL FOR EMOTION DETECTION ON TWITTER USERS: A COVID-19 CASE STUDY IN MALAYSIA	MALAYSIAN JOURNAL OF COMPUTER SCIENCE	Systematic Review	N	Emotion, not mental illness
3	2019	Gore E., Rathi S.	Types of data with algorithms for assessing mental health conditions	Proceedings - 2019 5th International Conference on Computing, Communication Control and Automation, ICCUBEA 2019	Systematic Review	N	Review
3	2021	Wen S.	Detecting depression from tweets with neural language processing	Journal of Physics: Conference Series	Systematic Review	Y
3	2020	Sadasivuni S.T., Zhang Y.	Using Gradient Methods to Predict Twitter Users' Mental Health with Both COVID-19 Growth Patterns and Tweets	Proceedings - 2020 IEEE International Conference on Humanized Computing and Communication with Artificial Intelligence, HCCAI 2020	Systematic Review	N	Population level
3	2021	Wongkoblap, Akkapon; Vadillo, Miguel A.; Curcin, Vasa	Deep Learning With Anaphora Resolution for the Detection of Tweeters With Depression: Algorithm Development and Validation Study	JMIR MENTAL HEALTH	Systematic Review	Y
3	2021	Blair J., Hsu C.-Y., Qiu L., Huang S.-H., Huang T.-H.K., Abdullah S.	Using Tweets to Assess Mental Well-being of Essential Workers during the COVID-19 Pandemic	Conference on Human Factors in Computing Systems - Proceedings	Systematic Review	N	Population level
3	2021	Zhang Y, Lyu H, Liu Y, Zhang X, Wang Y, Luo J.	Monitoring Depression Trends on Twitter During the COVID-19 Pandemic: Observational Study	JMIR Infodemiology	Systematic Review	Y
3	2019	Hswen Y Gopaluni A Brownstein JS Hawkins JB	Using Twitter to Detect Psychological Characteristics of Self-Identified Persons With Autism Spectrum Disorder: A Feasibility Study.	JMIR MHealth and UHealth	Systematic Review	N	ASD, not mental illness
3	2021	Zhou, Jianlong; Zogan, Hamad; Yang, Shuiqiao; Jameel, Shoaib; Xu, Guandong; Chen, Fang	Detecting Community Depression Dynamics Due to COVID-19 Pandemic in Australia	IEEE TRANSACTIONS ON COMPUTATIONAL SOCIAL SYSTEMS	Systematic Review	Y
3	2021	Zogan H., Razzak I., Jameel S., Xu G.	DepressionNet: Learning Multi-modalities with User Post Summarization for Depression Detection on Social Media	SIGIR 2021 - Proceedings of the 44th International ACM SIGIR Conference on Research and Development in Information Retrieval	Systematic Review	Y
3	2021	Sakurai, Ryota; Nemoto, Yuta; Mastunaga, Hiroko; Fujiwara, Yoshinori	Who is mentally healthy? Mental health profiles of Japanese social networking service users with a focus on LINE, Facebook, Twitter, and Instagram	PLOS ONE	Systematic Review	N	Analysis of relationship
3	2017	Marouane Birjali1(&) , Abderrahim Beni-Hssane1 , and Mohammed Erritali2	A Method Proposed for Estimating Depressed Feeling Tendencies of Social Media Users Utilizing Their Data		Review Paper - Giuntini	Y
3	2019	M. MounikaN. Srinivasa GuptaB. Valarmathi	Detection of Depression Related Posts in Tweets Using Classification Methods – A Comparative Analysis	Proceeding of the International Conference on Computer Networks, Big Data and IoT (ICCBI - 2019). ICCBI 2019	Review Paper - 10.2196/24870	Y
3	2019	Uddin, Bapery, Arif	Depression Analysis from Social Media Data in Bangla Language using Long Short Term Memory (LSTM) Recurrent Neural Network Technique	2019 International Conference on Computer, Communication, Chemical, Materials and Electronic Engineering (IC4ME2)	Review Paper - Babu	Y
3	2018	Chen, Skyora, Jackson, Elayan	What about Mood Swings: Identifying Depression on Twitter with Temporal Measures of Emotions	WWW '18: Companion Proceedings of the The Web Conference 2018	Review Paper - Skaik	Y
3	2016	Mowery, Park, Conway, Bryan	Towards Automatically Classifying Depressive Symptoms from Twitter Data for Population Health	Proceedings of the Workshop on Computational Modeling of People’s Opinions, Personality, and Emotions in Social Media	Review Paper - Skaik	Y
