# Supplementary material for: Methodologies for Monitoring Mental Health on Twitter: Systematic Review
Source: J Med Internet Res. 2023 May 8;25:e42734. doi: 10.2196/42734 (PMC10203928; doi:10.2196/42734)
Supplement: Multimedia Appendix 3 [file jmir_v25i1e42734_app3.xlsx]

## Sheet: NB
Main	High level summary of the mental health types, features and algorithms used
Summaries	Detailed summary of the methodology in each paper
Datasets	Detailed summary of the datasets used in the papers
Results	The reported metrics for the most successful models in each paper

## Sheet: Main
	Paper ID	dechoud2013	dechoud2013(2)	tsugawa2013	abboute2014	copper2014	copper2014(2)	homan2014	lin2014	prieto2014	burnap2015	mcmanus2015	odea2015	pedersen2015	preotpiet2015	resnik2015	resnik2015(2)	tsugawa2015	yang2015	yin2015	bentonbe2016	braithw2016	chang20162	copper2016	he2016	saraviasar2016	aldarwish2017	birjali2017	birnbaum2017	burnap2017	deshpande2017	jamil2017	joshij2017	kang2017	moulahi2017	reece2017	saha2017	shen2017	wang2017	yazdavar2017	chiroma2018	chiroma2018(2)	du2018	joshi2018	orabi2018	sawhney2018	sharheen2018	ulhassan2018	vioules2018
	Year	2013	2013	2013	2014	2014	2014	2014	2014	2014	2015	2015	2015	2015	2015	2015	2015	2015	2015	2015	2016	2016	2016	2016	2016	2016	2017	2017	2017	2017	2017	2017	2017	2017	2017	2017	2017	2017	2017	2017	2018	2018	2018	2018	2018	2018	2018	2018	2018
	Ethics?
	Replicable?	1	1	0	0	1	2	1	2	1	2	0	2	1	0	1	1	2	2	2	0	1	1	0	0	2	0	0	1	2	1	1	1	0	1	2	0	2	1	1	1	1	2	0	1	2	1	0	1
Mental Health Measures	Depression	1	1	1	1	1	1			1				1	1	1	1	1	1	1	1						1				1	1		1		1		1		1				1	1			1
	Suicidality							1			1		1								1	1		1				1		1					1						1	1	1			1	1		1
	Anxiety																				1
	OCD
	Bipolar						1														1		1			1											1
	PTSD					1	1							1	1	1	1				1															1								1	1
	Schizophrenia											1																	1
	BPD																						1			1											1
	Eating Disorder									1											1				1														1
	Panic Disorder																				1
	SAD						1
	ADHD
	Psychosis
	Personality Disorder
	Generic								1																								1										1
	Other
Features	Text Interpretation	3	3			1	7		11		4						1	2				1	7	1		5				3		3	4			2		4	1					3		1		1
	Demographics	4													2						1		2			2												4
	Connectivity	11	2				5		5			2			5			3		1			3			4				1		3	4					2	4					4					3
	Sharing-When	5	2				2		2			2			1			3					1										2			1		1	1					3					2
	Sharing-What	4	3						4		4	1						1		3										1		3	3					1	5					4					3
	Textual features/structure	1	2	1	1		2	2	7	2	4		2	1	7	2	4	3	1	1	1		2	1		2			4	2	1	1	2			1		1		2	2	1	5	1	4	3	2	1	1
	Keywords	2					1		1		2	1								2					1					2		2	2	2	1			2		1			1
	Parts of Speech	1	1				3				23									3										3		2	1	1	2	1							1			1		2	1
	Images								8																									2				5
ML Methods	SVM	1	1					1		1	1	1	1			1		1								1	1	1	1	1	1	1		1					1	1	1	1	1			1	1	1
	Tree-Based									1	1											1	1		1				1	1						1					1	1	1	1		1
	Naïve Bayes				1					1	1	1								1							1	1	1	1	1							1	1	1	1	1						1
	Regression			1		1	1						1		1		1							1					1														1	1		1		1
	Deep Learning/neural network								1												1																						1		1	1	1
	Other													1					1														1		1	1	1	1						1					1
	Unknown
[truncated: 116 more columns]

## Sheet: Summaries
#	Paper ID	Dataset Used	How was MH defined	ML Preprocessing	ML Input	Model used	Validation	Suggested Future Developments
1	dechoud2013	De Choudhury 2013	Using the CES-D questionnaire: 0-22 no depression, 22-60 positive depression. Had 171 users positive, 305 users negative.	Dimension reduction using PCA to avoid overfitting, but ran model with reduced and un-reduced cases.	Using daily measurements for 1 year and creating the Time Series Features makes 4 measures per unit for each user, along with demographic information this gives 188 features in total - 43 dynamic and 4 demographic features. So each user is represented as a 188 item feature vector, which is standardised to zero mean and unit variance.	Support Vector Machine with Radial-Bias Function (RBF) Kernel (Duda et al, 2000)	Ran 100 randomised experimental runs and 10-fold cross validation.	How could this lead to scalable methods for automated public health tracking. Harnessing the potential of social media in tracking the diffusion of affective disorders in populations in a nuanced manner. Identifying the indicence and impact of trauma on individuals during crisis events. Modelling of help-seeking behaviour, health risk behaviours and risk of suicide.
2	dechoud2013(2)	Used De Choudhury 2013 data set (same collected etc) but had 13 more users than in dechoud2013 - maybe slightly different preprocessing. Then only collect 3 MONTHS of data instead of 1 YEAR of data. So a collection of 69514 tweets	CES-D questionnaire with 117 users who had scores of 30 or over (depression users) and those with 10 or under (no depression users).	Before feature extraction posts are normalised into a canonical form, lowercased, and tokenised. Once features are extracted, any features that occur less than 5 times are removed in the first stage of feature reduction. Then PCA to avoid overfitting.	Tweet posts as vectros of the features listed in the paper. (e.g. emotion, ngram, style, engagement).	Support Vector Machine with Radial-Bias Function (RBF) Kernel (Duda et al, 2000)	10 fold cross validation with 100 randomised experiemntal runs.	Linking with other data to give information on demographics, social, cultural or psychological environment, socio-economic status etc. Linking with other social media data such as Facebook. Modelling the contagation of depressive disorders in social media. Individual-centric models that analyse a person's feed and provide early warning/interventions if there are concerns out of the ordinary
3	tsugawa2013	tsugawa2013	Zung's SDS score (continuous score for depression)	For the Multiple regression model, chose the 40 words which have the highest correlation with the Zung score.	Split training testing by randomly splitting the 50 participants into 2 groups. Multiple Regression analysis predicting depression	Multiple regression with stepwise selection. We generated 1000 pairs of the training and the testing groups. In each pair we constructred a regression model from the data of the training group and calculated correlation coefficient between actual Zung's SDS scores of participants in the testing group and estimated scores obtained from the regression model. They changed the number of words used as…	Tested regression models against training set.	More data
4	abboute2014	abboute2014	150 tweets were classified by computer scientists to use as training as 'risky' or 'not risky'.	Tried it with and without tweets that contained words related to the topic 'depression'	Risky/not risky tweets used as training data set. Then attempted to classify the remainder of the tweets.	In the end best results were from leaving out the topic of 'depression' and using a Naïve Bayes classifier in WEKA	Leave-one-out and 10 fold cross validation with 10 iterations.	Creating an online web interface for psychiatrists to use with patients. Reproduce in French and Spanish to show the generalisability of the approach since it is not language specific. Include other user meta-data as well as demographics that can be inferred from twitter profile.
5	coppersmith2014	coppersmith2014	People who self-identified as having PTSD on Twitter.	None other than described in ML Input	Used positive and negative PTSD data to create two language models, unigram language model (ULM), one-character n-gram language model (CLM). Train a version of each of these with the pos/neg data, then each test tweet is scored by comparing the probabilities from each LM (language model) to create s. Then use threshold of 1 to divide into positive or negative classess. For each user score the pro…	Loglinear Regression Models	Leave-one-out cross validation, using a balanced and not balanced dataset.	Do users who self report diagnoses differ from other diagnosed individuals? What other mental health conditions can be studied using our approach? What opportunities exist for intervention? What linguistic signals are present in social media that LIWC does not capture?
6	coppersmith2014(2)	coppersmith2014(2)	User self-disclosing on Twitter	None described.	train a log linear classifier on the features described in section 4 using scikit learn.' Most of the features are input as proportions of tweets - this seems like overall proportions, not daily proportions.	loglinear classifier (Scikit learn)	Not described	Investigating eating disorders. Further collaboration between the fields of mental health ad natural language procesing
7	homan2014	homan2014	Distress' coded by novice and expert coders in dataset creating stage.	Prerprocessing for LDA included removing stop words and words that only appear once. For classes, combined low distress and high distress into a single 'distressed' class. 'No distress' and 'happy' into a single distress class.	High dimensional space, one dimension per uni- bi- and tri-gram. Held out 100 randomdly selected tweets for the test set, and used 900 in the training set.	Support Vector Machine , no kernalisation	Not described	Integration with natural language data of patients in clinical settings. Distress annotation in different perspectives and levels of context.
8	lin2014	lin2014	Some saying "I feel stress"* in a tweet was labelled as 'stressed'. Some stating they didn't feel stressed or felt relaxed was used as the 'not stressed' side.	All attributes of tweets are 'formed into a 1-dimensional series'.	The attributes of tweets form a user's weekly postings in a timeline to form a time-series.	"A convolutional neural network with cross autoencoders (CAE) is designed to aggregate weekly low-level content attributes and generate user-scope attributes. Finally we propose a deep neural network to futher learn high-level attributes in user-scope and predict user's stress."	For Twitter dataset, 5 fold cross validation used.	Larger Twitter dataset.
9	prieto2014	prieto2014	Searched tweets using regex and manually classified a set.	From the tweets, removed stop words and stemmed the existing words. Did not say what was done with hyperlink, retweets etc. After getting the processed tweet data, employed some feature selection. They applied 4 different methods and tested the results, Correlation Based Feature Selection, Pearson correlation, Gain Ratio, Relief.	Different number of features depending on the feature selection method used, the language and the condition being identified.	Used WEKA to try out: naive bayes, KNN (k=1), Support Vector Machine and Decision Tree , all with 'default WEKA settings'	ROC/AUC	Ground truth for symptom discussion on Twitter, versus ground truth. Also, including other supplementary information such as comments on news articles or Internet search history.
10	burnap2015	burnap2015	Dataset only included tweets about suicide, but with different 'messages' - see labelling.	Used Principal Component Analysis on the full feature set due to the likelihood of overlap.	PCA output - originally 1444 features prior to PCA.	In WEKA used Naive Bayes, Support Vector Machine and Decision Trees (J48). Also used an Rotation Forest ensemble classifier.	10 fold cross validation with a 90/10 % split	Found lexical and grammar features such as POS tagging important, (more likely to feature in the PCA), affective lexical domains important (such as WordNet) and REGEX very effective for complex patterns. Not so important were sentiment (even with LIWC categories) and concept labels. Need more collaboration with suicide experts given the importance of 'affect' - larger sample size would be useful.
11	mcmanus2015	mcmanus2015	Either self-identifies with schizophrenia or follows a patient community account	NLTK for tonkenisation and lemmatisation, extracted textual features and then used Numpy for generating the final numeric feature vectors. Tried methods where they log-scaled the delay between tweets, and also tried PCA method.	28 features.	Naive Bayes, Artificial Neural Network (ANN), Support Vector Machine. Tuned using 5-fold cross validation.	5-fold cross validaiton with 80% training and 20% held-out testing.	Improving accuracy in the future using 'offline' surveys with linked data. Best result here was from SVM wtih PCA
12	odea2015	odea2015	Coded by mental health researchers as to whether Tweet was genuinely concerning, possibly concerning or safe to ignore.	Text only was used. Converted to lower case, non-alphanumeric characters replaced with spaces, No spellcheck, stemming, or other normalisation.	Tried with just unigrames, and with TFIDF, with a filter (document frequency) of 0.7. It was tried with and without a filter.	Support Vector Machine and Logistic Regression.	10 fold cross validation with 90% training 10% testing.	Best performing algorithm was Support Vector Machine. Critical to gain an understanding of the acceptability of online suicide detection. Recommends future projetcs apply word 'normalisation' (lemmatization and tokenisation). Also, no knowledge of the demographic distrrbution of the dataset because theree was no ground truth.
13	pedersen2015	CLPsychTask2015	See dataset Coppersmith2014(2) - self-identificaton on Twitter.	After randomly ordering the tweets, the first 8 million words from Tweets for each group (Dep/PTSD/Control) were included and any further were discarded.	8 possible ways of classifying the data. Ngrams of 2 or Ngrams of 1-6, with and without stop words removed and with binary or frequency based weightings for each n-gram. (See Table 1 in the paper)	Lexical Decision Lists	Doesn't say how many held out.	Used decision lists because thinks they are less likely to overfit than more advanced ML methods. Found that ngrams 1-6 performed well but wasn't sure which N was the most helpful. Also that binary performed better than frequency based methods.
14	preotpiet2015	CLPsychTask2015	See dataset Coppersmith2014(2) - self-identificaton on Twitter.	For words, tokenisation with HappyFunTokeniser	Use an ensemble of classifiers, the predicted scores for each model based on each set of features, are used to train a logistic regression classifier to identify the weights assigned to each classifier before their output is combined.	Logistic Regression with elastic net reguarlisation. Support Vector machines with a linear kernel. Model is tuned using 10 fold cross validation, measuring mean average precision, with 10 random restarts and parameters optimised using grid search for each feature set individually.	10 fold cross validation.	Use more data in future analyses with similarly labelled data. Thinks not using medical keywords makes the technique more transferrable to other illnesses. Downside - didn't seem to analyse the effectiveness of the different features much as there were lots of word embedding based ones.
15	resnik2015	CLPsychTask2015	See dataset Coppersmith2014(2) - self-identificaton on Twitter.	Calculating document's prosterior topic distribution. Detailed in paper. Tweets were grouped by the week they were posted, so each week is considered a 'document'. Removed words with non-alphanumeric characters, emoticons were replaced with the word EMOJI, and stop words. Remaining tokens were lemmatized. Filtered out documents with less than 50 words ('tokens') and selected tokens that appeared …	8 models run, based on Linear/RBF kernels, small or big vocab list, tfidf or combo.	Used sklearn.svm.SVC, interfaces with libsvm. Default parameters used throughout, apart from Class Weights which was set to None. SVM with linear and RBF kernels	80/20 training testing split	Look at whether aggregating tweets by week makes a difference.
16	resnik2015(2)	coppersmith2014(2)	Self-identification - see dataset description.	As described in Resnik2015.	As described in Resnik2015.	Linear support vector regression	Area under the curve score	Interactive topic modelling' - finding topics, and then getting them assessed by a professional (Hu et al., 2014)
17	tsugawa2015	twugawa2015	Participants filled in CES-D - depression was scores of 22 and over.	Only highest frequency 200,000 words used included as features, word frequencies were normalized by the total number of words in the tweets.	Different combinations of the features, detailed in the paper, were tried.	Support Vector Machine with RBF kernel	10 fold cross validation carried out 100 times,	Estimation of user depression over time.
18	yang2015	yang2015	The intersection of users identified with the non-matrix factorisation method k=5, and those users who mention "depress" more than 5 times in 2 weeks (this is based on DSM criteria for depression).	None described	word document matrix.	Non matrix factorisation. Given a word-document matrix A and a positive integer k, the goal is to approximate A by the product of two nonnegative matrices W and H. Further description in the paper. Can choose different values of k.	Manually go through tweets related to depression and exclude users whose tweets do not express depressed feelings, but use the word in a different context.	Found that k= > 5 gives users who seem to exhibit genuine depression, rather than talking about depression. Recommends further studies probe the difference between depression reported online and professionally diagnosed depression.
19	yin2015	yin2015	Presence of 'depression' or #depression	Not described.	Feature space of features given	Multinomial Naive Bayes	80/20 training testing. Evaluated using area under the precision recall curve.	Investigate why different conditions are disclosed at different rates (maybe to do with population prevalence?), and also model with more 'contextual features' like dialogue, network relationships and profile information.
20	benton2016	Union of: coppersmith et al 2015a, coppersmith et al 2015c, CLPsychTask2015	Self defined on twitter as assessed by humans	Not described	Not given since explicitly states it doesn't intend to provide detailed description of the features.	Multilayer perceptron single task learning model and a neural multi-task learning model. Some details provided in paper of tuning of models which was performed in Keras. Found Adagrad was a good optimiser with Keras.	ROC curves	Further investigation into multitask learning (first introduced by Caruana 1993) as it was a lot better than single task learning models
21	braithw2016	braithw2016	DSI-SS >2	Not described.	Feature vector of the LIWC categories and label of suicidal or not suicdal based on DSI-SS >2.	Decision tree	Leave one out cross validation. Training/testing set size not described.	Explore other types of social media, replication in larger samples.
22	chang2016	chang2016	Self identification in twitter profile.	Not described.	3 different feature sets of different types of features.	Random Forest trained on the three different feature sets - Pattern of Life, LIWC and TF-IDF.	10 fold cross validation, and then selection bias to see how much the model suffers form data bias.	TF-IDF performed well at recognising the illness, however didn't perform well in distinguishing experts from patients.
23	coppersmith2016	coppersmith2016	User had publicly stated (on Twitter) they had tried to take their own life.	Replace all user names in tweet with @, replace all URLS with token '*'. Emoticons and emoji are treated as single characters. Words are not lemmatized or stemmed, and common stop words and not removed.	From each emotional state identified, used up to 40,000 tweets and removed the hashtag. Then applied the character n-grams for ML feature input. Thus, we employ semisupervised learning to decrease the effect of this contamination: We train the model once with 40k random tweets we label as no emotion, then use this initial model to score each of a second set of no emotion tweets. Any tweet in this…	Character level n-gram models (up to n=5) followed by logistic regression in scikitlearn.	10 fold cross validation.	Further discussions of the privacy elements. (Paper suggests Wood et al 2016).
24	he2016	he2016	A user was labelled as pro-ed if their tweets contain more than 12 of the 50 frequent hashtags.	ADTree for feature selection	Appears to have been the hashtags used in the posts, and their associated frequencies, per tweet.	ADTree to to train a classifier that recognises pro-ed users. (CMAR used for Tumblr data)	10 fold cross validation	Use Twitter to recognise an understand pro-ed communities.
25	saraviasar2016	chang2016	Self-disclosed in user profile description	Not described	Tried the TF-IDF features, Pattern of Life and Social features into separate models for BPD/control and BP/control	Random Forest Classifier	10 Fold Cross Validation	Further refine models'
26	aldarwish2017	aldarwish2017 (no info)	Not described	Tokenize, Filter Stop-words, Transform Cases, and Stem. The Tokenize operators splits the text of a document into a sequence of tokens. The filter Stop-words filters English stopwords from a document by removing every token which equals a stop-word from the built-in stop-word list in the RapidMiner. The Transform Cases operator transforms all characters in a document to lower case. The Stem opera…	Not described	SVM (Linear) to Naïve Bayes Classifier (Kernel)	Not stated	Create a webapp that allows clinicians to look at patients feeds
27	birjali2017	birjali2017	Not 100% sure	WEKA - remove stop words and punctuation	Uncertain	Support Vector Machines (SVM), Maximum Entropy and Naive Bayes	Done in WEKA	Multilingual work and big-data environments
28	birnbaum2017	birnbaum2017	Defined by clinicians who saw the search matched tweet as well as 10 before and after.	Ngrams were rescaled using min-max rescaling so all the features were on a scale of 0-1. Then ANOVA F-test used to reduce the feature space to k best, k = 350.	550 feature space - 500 ngrams and 50 LIWC categories.	Gaussian Naïve Bayes, Random Forest, Logistic Regression, Support Vector Machines.	10 fold cross validation with a 70/30 training set	Explore precisely how symptoms of mental illness manifest online through changing patterns of language and activity as well as possible engagement opportunities when affected persons are identified. Multidisciplinary collaboration essential.
29	burnap2017	burnap2017	Coded as 'evidence of possible suicidal intent' by online crowdsourcing platform.	PCA on the combined set of features.	The three feature sets were used individually, as a combined set and with the PCA of the combined set.	WEKA. Support Vector Machines, Decision Trees and Naïve Bayes. Then repeated this with a Rotation Forest ensemble classifier.	10 fold cross-validation with 90/10 split. Also collected 12 months more tweets and then tested the best performing classifier on those tweets to see how it performed.	Monitoring of suicide news reporting. Needs larger sample and retaining collaboration with domain experts in suicidology to incorporate prior knowledge.
30	deshpande2017	deshpane2017	Whether a tweet included key words decided to be associated with depression - but these are not given in the paper.	Extract 'text' from JSON. Remove http links, and nonASCII characters. Converted text into individual tokens, and stemmed words using Port Stemmer. Removed stop words using nltk. Tagged adjectives, nouns and adverbs - removed rest of words as they 'aren't significant'.	Vector of tweets and labels corresponding to each tweets (BOW). Classifier and Count Vectoriser object are saved in a pickle file.	Multinomial Naive Bayes and Support Vector Machine	80/20 testing training split - with training data only containing 'despressed' tweets, and testing data containing depressed and random tweets.	Adding a layer of expert based suggestion to reduce the number of false-positives to increase the precision.
31	jamil2017	jamil2017 and CLPsych2015	Searched for key words and then rated as depressed or not depressed by non-expert annotators. They had tweets classified as depressed, as well as users. They tried two classifiers to distinguish between tweets and users.	In creating the dataset removed retweets, tweets beginning with a mention_x000D_ (@), short tweets (less than 5 words), and URLs.	USER LEVEL: [1] 7 initial features. [2] Initial features + %DT. [3] Initial features + %DT + isSelfReported [4]115 features including all available features listed. However, these are not described well. TWEET LEVEL [1] BOW [2] Initial Features [3] Initial Features + BOW	Linear SVM	10 fold cross validation (30/70)	NB They removed users who self-reported depression but had <10% depressed tweets. I think this was a mistake as these could have been really valuable users. Suggested in future, studying depression among groups of users based on age, gender, location and other demographic attributes, other disorders and suicidal ideation.
32	joshij2017	joshi2017real and joshi2017synth	Unsupervised approach - no labelling	Use a dictionary of slag words to convert slag to plain english (e.g. lol = laugh out loud). Remove stop words using nltk list, and stem using same package. Parts of speech tagging done for the rest of the words to remove proper nouns. Min-Matrix normalisation is performed so feature set is scaled to fit in a specific range. Lastly, PCA applied to 2477 structural features.	Using a Vector Space Model the structural and behavioral features extracted from the tweets of a person Pi made in a week‟s duration form the „n‟ dimensions of the model showcasing the person‟s behavior at that instance t (week). To emphasize on the behavioral features, in additional weight is assigned by multiplying the value with a constant denoting its contribution and normalized by dividing i…	Model is based on behaviour change detection, done by inputting a time dimension to the vector space model. Use K-means algorithm to find clusters in space.	Not described how done, but confusion matrix provided.	Use medical experts to get more accurate ground truth data. Would like to further consider behaviour change as the scale, and direction of the change vectors to explore more specific ways of understanding the change.
33	kang2017	kang2017	By coders (pos/neg/neutral)	Tweets split into sentences using conjunctions and punctuation. Each sentence classifed as positive, negative, neutral based on POS value tagger.	Unclear.	SVM	Accuracy and F1 score	Multimodel analysis methods are effective and may be more successful that existing methods.
34	moulahi2017	moulahi2017	Eight annotators used to classify minimal distress, no disress and severe distress.	Do: lower case, strip punctuation, remove special characters, mentions and URLs.	Detailed in paper/pseudocode but don't 100% understand the CRF framework!	Conditional Random Fields, using gradient descent with L-BFGS method. The coefficients for L1 and L2 regularization are set by defaults to 0.1 and 0.1, respectively. The threshold parameter θ representing the time interval between two sessions of activity is set to 12 hours (7 and 24 hours led to the same results)	5 cross fold validation	Suggests that conditional random fields are much more efficient than ML methods when managing data streams. Plans to consider more fine-grained classification instead of just distress. Impact of model parameters should also be evaluated. Would like to test the impact of sentiment specific word embedding on the model.
35	reece2017	reece2017	Depression is CES-D of 22 and above, where TSQ is scores of 6 and above for PTSD.	This was not described	Tried with aggregated daily and weekly units of user's tweets.	1200-tree random forest model, with stratified five fold cross validation used to optimise parameters. Also trained a two-state Hidden Markov Model using hmmlearn in Python.	70/30 test train split. 5-fold CV	Develop trust with participants to enable a larger sample size to be reached.
36	saha2017	saha2017	Self-disclosure on Twitter	Not described.	50 features based on LIWC. Unique situation, where the ML model has been trained already on EMA data from a real-life study, and then used to classify Facebook and Twitter data. Therefore, the model is directly being trained from the data collected from Twitter here.	Mixture of bespoke and KNN.	Accuracy and F1 score	Establishing clinical relevance through data labelled by actual diagnoses.
37	shen2017	shen2017	Self-disclosure on Twitter	[1] Removed emoji and counted them seperately [2] Used Porter Stemming algorithm to stem words. [3] Used Baldwin et al 2015 word 2 vec model trained on 400mill tweets, to obtain regular expressions of irregular words. For each word, tried to find it on WordNet. If failed, used word2vec to find 5 most related words in NLTK. [4] combined tweets to one 'document' per month	Uni-modal dictionary learning, multimodal joint sparse representation. This results in joint sparse representation after optimisation using stochastic gradient descent (p5)	Tried Naive Bayes, Multiple Social Networking Learning (MSNL), Wasserstein Dictionary Learning (Rolet et al 2016), Multimodel Depressive Dictionary Learning [PREFERRED METHOD]	5 fold cross validation, with 10 randomised experimental runs	None.
38	wang2017	wang2017	Self-disclosure on Twitter	Some stemming described before LIWC - See paper.	Each user as a set of 97 features (6 social-status features; 11 behavioral features; 80 psychometric features)	Naive Bayes, SVM (linear, RBF, sigmoid, polynomial degree = 3) kernels, k-nearest neighbour. Found best was the linear SVM with default parameters from scikit-learn 0.17	Not described how produced, but figures in table. ROC curves in paper.	Including topic modelling, does it work for other illnesses, and studying node and graph properties of networks.
39	yazdavar2017	yazdavar2017	Annoated manually using the 9 symptoms in the PHQ9 questionnaire as labels	Algorithm they have first produces a subset of the available symptom lexicon as a seed set, which is personalised for every user. It's inluded in the seed only if it has a negative sentiment in it's original context. we randomly sampled 2,000 profiles of users with self-reported depression symptoms and 2,000 random users who do not have any depression terms in their profile descriptions. We denot…	Used each symptom seperately instead of modelling them all together. See Table IV Page 9	Done in MEKA (multi-class version of WEKA). Multinomial Naive Bayes and SVM	10 fold CV	In future, we plan to apply our approach to various data sources such as longitudinal electronic health record (EHR) systems and private insurance reimbursement and claims data, to develop a robust “big data” platform for detecting clinical depressive behavior at the community level
40	astoveza2018	astoveza2018	Annotated by two people as being risky or not risky.	Removed special and numeric characters using regex. All to lower case, and a 'modified stop words dictionary' was used to remove stop words. Then used count vectorised to transform the cleaned data into token counts. Feature selection done using SelectKBest and chi2 to get the best 1500 features.	Feature vector, as described, but tried with just word vectors or just emoji.	Multi layer perceptron	10 fold CV with 90/10 split, and then 70/30	Not discussed
41	chiroma2018	burnap2015	Annotated -see burnap2015	Removed tweets with less than 75% annotator agreement (=936). Removed URLS, stop words, and non-ASCII characters, case-conversion, stemming and then Parts of Speech tagging.	Tried a binary and multi-class problem where they used just Suicide and Flippant for binary and then Suicide/Flippant/Non-suicide for the multiclass classification. Actual feature space not well described	Tried 4 - SVM, Decision Tree, Naïve Bayes, Random Forest	10 fold CV	Try out ensemble learning approaches, also different approaches to feature selection
42	chiroma2018(2)	burnap2015	Annotated -see burnap2015	standard text pre-processing techniques' and then BOW.	A Binary class, three class and seven-class dataset	PRISM, DT, NB, SVM, RF	10 fold cross validation	Prism, a less well known algorithm, outperformed 'typical' algorithms. This may be because Prism learns for a target class rather than general discrimination between classes. We will further extend this study by exploring the idea of multi-task learning which often gives better results, as it is considered to be more accurate and robust [3, 17, 22, 23] and other feature selection methods which al…
43	du2018	du2018	Suicide-related' tweets - but this included joking references to suicide rather than identifying 'true' concerning tweets.	Cleaned tweets using script from Stanford [30]	We first trained a CNN model on the first round of annotations with Positive/Negative labels. To improve the classifier performance on the unbalanced class distribution (623 Positives/3263 tweets), especially on the Positive class (suicide related), the training corpus was built with equal sample sizes of the Positive class and the Negative class (Positive: 498 tweets, Negative: 498 tweets); the …	Convolutional Neural Network and Recurrent Neural Network. Evaluated these against Extra Trees, Random Forest, Logistic Regression, Support Vector Machine with RBF kernel, bi-LSTM. All using GloVe Twitter embeddings (dim 50) as input	training, validation and testing sets with a proportion of 7: 1: 2.	Further exploration of deep learning methods as they felt they were very successful.
44	joshi2018	joshi2018	Containing a keyword related to mental illness (list not provided)	Remove stop words	Vector space model	Ensemble model using Gradient Boost, Ada Boost, Random Forest, K-nearest neighbours, MLP Classifier, Logistic Regression	Not described	Further training the same classifiers with more data to improve accuracy.
45	orabi2018	CLPsych2015 and Jamil2017	Based on dataset - annotated	We removed all the retweets, URL’s, @mentions, and all the non-alphanumeric characters. Also, all the stop words except for first, second, and third person pronouns were removed. The NLTK Tweet tokenizer is used to tokenize the messages. After tokenizing, we build a vocabulary (242,657 unique tokens) from the training dataset, which is used to encode text as a sequence of indices	Hyperparameter tuning, regularization and parameters all given in the paper.	CNNwithMax, MultiChannelCNN, MultiChannelPoolingCNN, Bidirectional LSTM with attention	5-fold cross-validation with stratified sampling to report results. Data points are shuffled for each split while maintaining the class distribution. After that, we test the generalization ability of the models selected, for which we use 80% and 20%	For future work, we will evaluate against more RNN-based models, in particular with more focus on attention mechanisms. We will investigate other kinds of mental disorders, such as PTSD.
46	sawhney2018	sawhney2018	Annotated as to whether contained suicidal intent or not, initially found using keywords.	Based on Xiang et al 2012. Removed non-English tweets using Ling-Pipe (Baldwin and Carpenter, 2003) with Hadoop. Then removed user mentions, in the format @username, URLS and retweets in RT. Removed all hashtags >10. Removed stop words.	Tried with range of feature combinations (Table 3) but all features was the best.	Logistic Regression and Ensemble classifiers such as Random Forest, Gradient Booting Decision Tree and XGBoost . These are assessed against different baseline models - Long Short Term Memory (LSTM) model, Rule Based classifiction, SVM and Negation Resolution.	Not described	In the future, there is scope for larger amounts of data to be scraped from more social media websites as well as investigate the performance withdeep learning models such as CNNs, LSTM-CNNs, etc
47	sharheen2018	sharheen2018	Tweets used that contains keywords related to suicide.	Used regular expressions to removed special characters, and emoticons.	Used CV input and TF-IDF input seperately and assessed success of models .	SVM and Neural Network with three different optimisers - lbfgs, sgd and Adam - these are optimising the log loss function.	10 fold cross validation	Adopting other algorithm and hybrid approach can produce much better result thus playing more efficient and effective role in reducing suicidal rate. Also some applications can be developed using the proposed methodology that can monitor and identify users with suicidal intent in real time so that proper steps can be undertaken to stop the casualty
48	ulhassan2018	Not described	No idea	we first split the paragraph into sentences and then tokenize the sentences into words. From words vector then we remove the stop words. On the remaining words we apply the stemming i.e find the root words.	Not clear	Support Vector Machine (SVM), Naive Bayes (NB), and Maximum Entropy (ME) [also known as logistic regression] classifiers as inner learners	10 fold cross validation	None
49	vioules2018	vioules2018 (longitudinal testing data)	Change in 'Martingale Value'	Not described	Used one dimension, SPA score, and also tried with four dimensions SPA, friends, volunme and retweets.	Martingale Framework	No of change points detected, False Alarms and delay distance from True Change Point.	Positive changes in behaviour were flagged as change points, when really we are only interested in the negatives. For future research, we plan to further explore the impact of martingale parameters on the change detection effectiveness. We also hope to expand the approach to include image processing and other social media outlets in order to assess the effectiveness in other settings. Another int…
50	baba2020	baba2020	If the original text was from a Cocooru user it was assumed to be poor mental health, if from a random Twitter user then assumed to be healthy.	Not described	Not described	SVM with linear kernel	Not described	The accuracy of the classification is expected to be improved by using vector representation of words which includes meanings of words. Some kinds of vector representation of words can be obtained by using machine learning from actual documents [6] instead of using man-made knowledge, such as dictionaries... We can put scores, which represent a continuous degree of mental health, to comments usin…
51	gui2019	shen2017 + images	Dataset labelled - see Shen2017	Not all described. But does use 'Cooperative Misoperation Multi-Agent RL to identify indicator images which may be more important for training than others).	Feature space vector	First used baseline models as Naïve Bayes, MSNL (Song 2017), Wasserstein Dictionary Learning (WDL) and Multimodel Depressive Dictionary Learning (Shen et al 2017). Then used Neural Networks, using Gated Recurrent Unit (GRU), VGG-Net for images, Multimodel Methods, and random sampling for training.	Given but not described how it was obtained.	We propose the adoption of a reinforcement-learningbased selection strategy to tackle the above challenge. Compared to random sampling models
52	zhou2019	zhou2019	Definition 1. (SMU): User is defined as SMU if his Prob(c) is higher than 80%. Definition 2. (MMU): User is defined as MMU if his Prob(c) is between 60% and 80%. Definition 3. (NMU): User is defined as NMU if his Prob(c) is lower than 60%.	Not described.	Sentiment information - not clear how but pseudo code included in the paper.	Bespoke algorithm, optimised using stochastic gradient descent.	70/30	Our model could effectively monitor the mental health of social network users in real time, providing opportunities for timely and effective prevention, diagnosis, and follow-up. However, the average diagnostic accuracy of bipolar disorder and obsessive-compulsive disorder indicates that the precision of the MDAD was limited to further improvement due to insufficient sampling data. Therefore, we …
53	coppersmith2015	CLPsych2015 and coppersmith2015	Suicide by self-reporting date of suicide, depression as in CLPsych (self-report)	Normliase text by removing retweets and links contraining URL, lowercasing all characters, replacing all usernames with @ token and replacing all URLS with a *.	Not stated	Not stated	10-fold cross validation (Performance measures are calculated across all folds, so each user is used exactly once to evaluate performance, and exactly nine times as training data in the creation of the classifiers.)	Encouraged using social media data alongside open govenerment data about suicide. Importance of up date date measures of suicidality, rather than accurate data from 2 years previous.
54	vedula2017	vedula2017	Depression identified as users who self-declare on Twitter - verified by checking accounts for mentions of antidepressant use.	All scores normalised to z-scores.	7 features as given	Gradient Boosted Decision Tree	5 fold cross validation	Not discussed
55	coppersmith2018	coppersmith2018	User identified self as having depression following donating data online.	Not described	The model first uses a word embedding layer to project each work into a dense vector space - using GloVe embeddings to prevent overfitting. Then sequecnces of word vectors processed Long Short-Term Memory layer, then the output of each layer is combined to a single vector using skip connections into a self-attention layer. Finally a linea layer with softmax output preducts the posterior probabili…	Neural Network	ROC curves + 10-fold cross validation with matched cases and controls	Design of the algorithms has been shown to be possible and effective, but public 'buy-in' is no way near cemented yet. This is what needs to be approached next.
56	oyong2018	oyong2018	Using depression score calculation.	Described in the paper in detail. Tokenisation, removing symbols, stemming. Remove html, special symbols, emotions (converted to text if possible). Formalising informal text using InaNLP.	Not specified	Depression Score	Unclear	Suggests study is a baseline
57	weerasinghe2019	CLPsych2015	CLPsych - Self identification	Any tweets containing URLs are removed, and mentions replaced with the word 'user'. Emoji coverted to text and Unicode converted to ASCII. Used NLTK TweetTokenizer to tokenise the tweets.	Ran model both with and without the mentions of	SVM with linear kernel - default parameters	10 fold cross validation	Best peforming model was the sLDA and Bag of Words feature sets, which was also best in the CLPSych Task (N: same dataset, so that makes sense). closely to those in the positive class. Our analysis of applications and privacy implications showed that, while automated classifiers could be used as a first step in detecting a mental illness, they are not accurate enough to be used as the sole factor…
58	biradar2019	biradar2019	Keyword associations with mental health related keywords	Thorough description and diagrams in paper Fig 2. Tokenisation, stop word removal, punctuation removal, lemmatization, POS tagging. Done using NLTK.	"Create a zero training vector the same size as the unique word list. Now we pass all the words in the sample sentence and if they are in the unique word list, we make the value of that index equal to 1 in the training vector. The data is converted into a vector of features"	Back Propogation Neural Network. Take input feature vector and send it to hidden layers. The system has three hidden layers each with 500 nodes making it a deep neural network. A cost function (undefined) and Adam Optimiser is used. System goes through 15 epoch cycles.	Not thoroughly described, but results given in Table 4.	None
59	chandra2019	chandra2019	Unclear	Remove punctuation and retweets from Tweet text	Specified in pseudo-cdoe	"Optimised Hybrid Neural Network" performed best. TensorFlow - a sequential neural network, CNN and LSTM. Towards the end of the implementation of the model consists of layers that include embedding layer, spatial dropout layer, LSTM and dense layer. Detailed construction included in paper.	80/20 split of the data, randomly split with a random state of 42.	In future work, we plan to develop a social media plugin that tracks the users Tweets and provides them an indication of their depression. Thereby predicting depression at earlier stages. We also plan to extend out work to identify depression among Twitter users based on their gender, geographical location and other demographics.
60	diaphule2019	diaphule2019	Mentions of mental illness in tweets	Tokenise Input using O'Connors (2010) normal expression based tweet tokenised	Unclear	2 class Naïve Bayes classifier from NLTK	Unclear	Create an app for use
61	gruda2019	gruda2019	Rated by human coders against the State-Trait Anxiety Inventory - continuous value between 1 and 4	Not explained	Not explained	Bayesian Ridge Regression (assumes prior distributions of the hyper parameters, which are jointly estimated during the training process) Scikit learn.	6-fold cross validation	Data analysis also showed a statistically significant, reverse relationship between trait anxiety and users' social engagement and popularity, respectively. The presented method can have practical implications in organizations as it allows the automatic monitoring of employees' wellbeing and could be used to prevent the onset of burnout, benefitting workers, organizations, and society alike.
62	guntuku2019	guntuku2019	TwitterSurvey collected Beck's Depression Inventory, and Axiety facet from the NEO Pesonality Inventory Revised. In TwitterText they imputed depression and anxiety scores using existing Facebook data from another study.	Not described	In single-task learning, we used image features as predictors and each mental health variable as outcome in a separate regression with ElasticNet regularization. For multi-task learning, we used both demographics (age and gender) and mental health outcomes (depression or anxiety) in the same regression using L1/L2 mixed-norm as regularizer	Linear Regression with Elastic Net regularisation (Zou and Hastie 2005).	10 Cross Fold Validation (ensuring that users are not in the test and training set)	Results indicate that multi-task learning gives significant improvements in performance for modelling mental health conditions jointly with demographics (here age and gender), factors which clinicians usually consider while diagnosing patients. Further, models trained on larger data sets using text-predicted outcomes show reliable performance when predicting more reliable survey based mental heal…
63	kumar2019	kumar2019	Presence of anxiety related words. Not super clear how 'ground-truth' was established.	Remove numbers, URLS, metions, hashtags, non-ASCII characters, stop words (using Uni of Glasgow's list) and punctuation. Then Tokenisation using TreebankWordTokenizer from NLTK and covert to lower case. Use SMS Dictionary and Emojipedia to replace slang and emoji with descriptions. Stemming words to root using Porters Stemmer.	5 feature vector of tuples.	Meta classifier - Multinomial Naïve Bayes, Gradient Boosting, Random Forest and then using an Ensemble Classifier.	10-fold cross validation	As a possible future work, fine grain emotion analysis can be done to detect anxiety indicators instead of using SentiWordNet which categorizes the words into three polarities. Further, the model can be tested on different user base: geographic, age, profession etc. Neuro-fuzzy and deep learning models can be explored for superlative prediction performance.
64	lee2019	lee2019	Coders decided whether a tweet contained anxious expression or not.	Unclear	Unclear	Naïve Bayes	Not stated explicitly	Extend methodology and data visualisations to other emotions.
65	sun2019	sun2019 - Twitter Sentiment Analysis Dataset	Using data from interviews as priori knowledge about diagnosis.	We converted all text examples to lowercase, removed extra tokens such as “@,”“# , ”“< , ”“> , ”“:),”“:(,”and “https://www. ∗.”We restricted the number of sentences in each document to 16 and the number of words in each sentence to 32 by truncating longer examples. To reduce the vocabulary size, we only retained words appearing more than 5 times, resulting in a total vocabulary of 53,249 distinct…	Unclear - deep learning	Deep learning model using skew-robust adversarial discriminative domain adaptation (SRADDA)	Several - RMSE, MAE, Precision, Recall, F1 score	Experimental results demonstrated that our solution performed significantly better than previous work other than Gong’s [34] on DAIC-WOZ, however, our work can learn the representation of feature automatically rather than design manually. To enhance the efficient and practical performance, we will replace our solution with an end-to-end pattern in the future.
66	waheed2019	waheed2019	User used the sentence "I have been diagnosed with ___" in a tweet.	Punctuation and white space is removed. Tweet is segmented into stemmed words, and assigned a token based on POS tagging.	Tried different combinations but found best results from unigram+bigram+tf-idf+context	SVM	30/70 split - not explicit about validation method though	Bigger data set. In the future, the work can be extended in multiple directions, e.g., using fuzzy linguistic intensifiers, processing a series of single-user tweets using the temporal processing features of activity theory, and analyzing the chain reaction of activities started by followers in response to sentiment expression
67	almouzini2019	almouzini2019	Firstly by self-disclosure, then each tweet was reviewe by humans to decide if it met criteria from the PHQ-9 and/or CES-D	Tokenisation, stemming, stop word removal, elmination of speech. Deleting numbers, @mentions, English characters and punctuation	Bag of unigrams with negation terms.	Random forest, Naïve bayes, AdaboostM1, Linear SVM (called Liblinear)	10 fold cross valiation
68	arora2019	arora2019	Positive or negative sentiment	Lower case, stemming, removing URLS, punctuation, hashtags. Emoticons replaced with the sentiment they represent (positive or negative). Stop words removed. Sentiment words in positive or negative direction replaced with POS or NEG. Negation and intensity words replaced with NEGATION or INTENSITY.	bi-grams, sentiment from textblob and sentiwordnet, parts of speech tags,	Multinomial bayes and support vector regression	Not given - confusion matrix	Expanding to more languages or using 5 categories for positive to negative instead of binary
69	asad2019	asad2019	Sentiment dictionary used, and the number of positive or negative words were made into a percentage. They then used their own table to convert percentages of sentiment to depression likelihood.	Lower case, tokenisation, punctuation removed along with mentions and retweets	TF IDF ? But not wholly clear which features they've used.	SVM and Naïve Bayes	Validated against 50 users doing a ground truth survey - but not clear how.	More languages included.
70	coello2019	shen2017 and coello2019	Self-disclosure in the tweets	Not described	LIWC and bag of words	SVM	4 fold cross-validation	Continuing the work on cross-language mental health detection
71	fodeh2019	fodeh2019	"At risk" or "High risk" for suicide, but no description of how they were labelled	Not described	Used suicide risk factors to decide on a rating for each tweet depending on the topics that came up (I think?)	Decision tree using chi-squared interaction detector algorithm, and k-means clustering	Not described	Ground truth needed about suicide outcomes.
72	jain2019	jain2019	Using PHQ-9 scored in 5 categories of severity (Table 2)	Remove excess white space, lower cased, remove non alphanumeric characters, tokenisation, remove stopwords, stemming	TF-IDF as a feature vector	Logistic regression, decision tree classifier, XGBoost, SVM	80/20 split with stratification & randomisation	-
73	jarang2019	jarang2019 and a undisclosed Kaggle dataset	Pre-labelled dataset from Kaggle and users from Twitter who had killed themselves	Slang replaced with english words, stop words removed and nltk stemmer is used. proper nouns removed	Custom feature vector, largely based on using word2vec to produce numeric representation of each user	K nearest neighbours, naïve bayes, SVM	Not described
74	lopezubeda2019	lopezubeda2019	Tweets that contained the hashtag of anorexia (in Spanish)	Tokenised, hashtags removed	TF-IDF	SVM, Naïve Bayes, Random Forest, multilayer perceptron, logistic regression and decision tree	10 fold cross validation
75	manisha2019	manisha2019	Annotated	remove the stop words, URLs, non-ASCII characters .Along with these, we should perform stemming, parts of speech (POS) tagging	Bags of words based on TF-IDF	SVM, decision tree, random forest, naïve bayes, prism	Not described	-
76	mbarek2019	mbarek2019	Based on known suicide cases from online record of tweets from those who had died.	Removing stop words	Lots of account features - inferred demographics from the account profile and the profile image (Using Microsoft API facial interpretation)	BayesNet, Adaboost, J48, SMO (for SVM) and Random Forest	10 fold cross-validation
77	mishra2019	mishra2019	Based on annotations by students of clinical psychology	A tweet-tokenizer was used 8 to parse the tweet and replace every username mentions, hashtags, and urls with <mention>, <hashtag >and <url>respectively. 2. The tokenized text then underwent stopword removal and was used as an input to Word- Net Lemmatizer provided by nltk(Bird and Loper, 2004). 3. Using Lancaster Stemmer, provided by nltk(Bird and Loper, 2004) stemmed text was also generated to b…	Dependent on the model - this is described in the paper though.	Many models used, all described well in the paper. GLoVE, ElMO,	80/20 split with 5-fold stratified cross-validation grid search
78	prasad2019	sentiment140	Mixture of sentiment and annotation from different original datasets	removed all the links and images from the data set, removed all the hashtags as they don‟t contribute too significantly, removed '@' mentions as they represented unnecessary mentions, removed emojis, stop words and punctuation, got rid of abbreviations like "what's" and made it "what is' for uniformity. Finally, all words(especially verbs) were brought in the same tense (e.g. ran -> run).”	Word2vec	Tried all the typical classical models (KNN, SVM, LR, NB) as a comparison baseline to their model which was a CNN + LSTM	Not described by 60/20/20 split
79	saha2019	saha2019	Using an existing classifier from Saha and De Choud 2017 for Reddit data. Checked it with manual annotators and found 87% agreement between classifier and manual annotator	Described in original paper	5000 n-grams (n=1,2,3)	Use an existing classifier from Saha & De Choudhury 2017. These are SVM models with linear kernels	Tuned using 5 kfold cross validation - used balanced classses for training
80	sasso2019	sasso2019	Beck Inventory Scale	Not described	LIWC: Use of “I”, Past Focus (e.g., “learned,” “remember”) Future Focus (e.g., “hope,” “tomorrow”), Negative Emotion (e.g., “exhausting,” “fear”), and Positive Emotion (e.g., “favorite,” “excited”).	Regression	NA	Understanding relationship between Twitter and depression/cognitive decline over time.
81	sawhney2019	sawhney2019	Annotated by three clinical psychology students, after finding tweets through a keyword search	Preprocessing of tweets involves removal of non-English tweets using Ling-Pipe, non-Unicode characters and tweets containing hyperlinks	Unigram and bigram, POS counts, TF-IDF, LIWC, LDA uni-grams, sentiment ratio, emoji sentiment	Binary Firefly Algorithm + Random Forest	Dataset H was the 'held out' test dataset. Ten fold cross validation	Improvement on errors found
82	sinha2019	sinha2019		The raw text of the tweet were parsed using a tweet tokenizer7 that replaced every username mentions, hashtags, and URLs with <mention>, <hashtag>and <url>respectively. Punctuations were removed and contractions were fixed. The WordNet Lemmatizer provided by nltk[5] for lemmatization.	Varied depending on the models - they tried several. Some had historical data, some based on social connectivity graphs	Ensemble model mainly using CNN	10 fold stratified cross-validation	Ethics
83	syarif2019	syarif2019	Low/Moderate/High	We remove numerical character, URL, mention, hashtag code, and we convert negation sign ( “n't”, “don” ) with regular expressions. We also do tokenization, lemmatization and stopword removal. - Note the stopword list had negations removed so that they could stil use those	Series of constructed features based on sentiment, self-referential pronouns, and emotion lexicon	Rule-based algorithm - defined in the paper. See Figure 5	No validation described	-
84	ziwei2019	ziwei2019	(positive words + neutral words - negative words) / (positive words + neutral words + negative words) where <0 = depression and >= 0 is not depressed	not described	numbers of positive, negative and neutral words based on keyword dictionaries	Equation as given in mental health definition	No validation described	More tweets per user
85	ahmad2019	orabi2018	Binary - depressed or normal	Not described	Not clear	BiLSTM	80% train, 10% validation, 20% test	Using balanced classes in training data can upgrade the accuracy of the proposed appraoch, and finally, feature representation schemes such as Glove, Fasttext, and word2Vec can improve the system’s performance
86	alsagri2019	alsagri2019	Self disclosure in tweet	tweets in each document are tokenized. Next, normalization is applied, where all characters are turned to lower case and punctuations, retweets, mentions, links, unrecognized emoji’s, and symbols are removed. Remove stop words, but keep first person pronouns	TF-IDF, sentiment, account metrics like avg posts per day, numbers of mentions, timing of posts, number of replies.	SVM with linear and radial kernels, Decision Tree, Naïve Bayes	cross-validation - specifics not given
87	alsagrib2019	alsagrib2019	Self-disclosure in tweet	tweets in each document are tokenized. Next, normalization is applied, where all characters are turned to lower case and punctuations, retweets, mentions, links, unrecognized emoji’s, and symbols are removed. Remove stop words, but keep first person pronouns	TF-IDF, sentiment, account metrics like avg posts per day, numbers of mentions, timing of posts, number of replies.	Random forest SVM with linear and radial kernels, Decision Tree, Naïve Bayes	10 fold cross validation
88	chiroma2020	burnap2015	Different experiments (binary, three classes and seven classes), but suicide was classified by non experts into lots of different possible options like "flippant", "campaigning" etc + real suicidal tweets	removal of stop words, words containing numbers, punctuations, URLs and non-ASCII characters, Part-of-speech tagging and reducing terms to their stem for redundancy reduction	1-3 n-grams - no feature reduction used	Decision tree, random forest, naïve bayes, SVM	10 fold cross validation
89	choi2020	choi2020	Coders were given the guidelines: include if the tweet showed expressions of not only explicit anxiety but also other relevant emotions insofar as they could be symptomatic of the state of “being anxious" e.g. worry about future events	None described	Not explicitly described	Naïve bayes with maximum likelihood	Not explicitly described
90	decarvalho2020	decarvalho2020	Suicidality in binary or 3 class problem - defined as 'possibly concerning' 'not concerning' and optionally 'strongly concerning'	Only punctuation was removed on the BERT application, but meaningful characters as hashtags and emojis were kept. For LSTM, besides removing punctuation, it was also converted to lower case. For SVM, punctuation was removed, converted to lower case, and converted to a word2vec representation using the pre-trained word embeddings dataset from [18] using a skip-gram model with 50 dimensions.	we used only textual features, like a bag of words and word embeddings, with no extra information.word2vec skip-gram model with 50 dims	BERT, LSTM, SVM	Stratified 10-fold cross validation	More training data labelled by specialists
91	dossantos2020	dossantos2020	Self identification in twitter profile, with a defined time that the diagnosis occurred or treatment started	Not described	Models define the inputs -------> LR.LIWC > Log.regression > LIWC word counts LR.Tfidf > Log.regression > K-best TF-IDF counts MLP.WordEmb > Multilayer perc. > Avg. word embeddings Baseline > Majority class > na	Models define the inputs -------> LR.LIWC > Log.regression > LIWC word counts LR.Tfidf > Log.regression > K-best TF-IDF counts MLP.WordEmb > Multilayer perc. > Avg. word embeddings Baseline > Majority class > na	80:20 stratified test train split
92	dutta2020	dutta2020	Self disclosure of anxiety in tweet	Described well for connectivity - not mentioned for LIWC use	Did a model with each type of connectivity feature, and then one model with all the features following some dimension reduction.	Gaussian Process classifier, Decision Tree classifier, Random Forest classifier, Multi-Layer Perceptron classifier, Adaboost classifier, Gaussian Naive Bayes classifier, Logistic Regression classifier and Support Vector Machine or SVM classifier	5-fold cross validation with 80/20 split
93	farruque2020	vioules2018 and jamil2017	Self disclosure, both with manual quality control	(1) we make the Tweets all lowercase; (2) tokenize them using NLTK Tweet tokenizer4; (3) remove all stop words except the first person pronouns such as, I, me and my (because they are useful for depression detection). The reason for using Tweet tokenizer is to consider Tweet emoticons (:-)), hashtags (#Depression) and mentions (@user) as single tokens	LIWC and NRC Hashtag Sentiment Lexicon (HSL). Also use several pre-trained word embedding algorithms	Multinomial Naive Bayes (MNB), Logistic Regression (LR), Linear Support Vector Machine (LSVM), and Support Vector Machine with radial basis kernel function (RSVM)	70/30 test train split, with 10 fold cross validation. sampling is stratified
94	gupta2020	gupta2020	Annotated	remove all the HTML tags followed by the removal of any punctuation marks or limited set of special characters, for instance ‘,’, ‘.’ ‘#’ etc. Secondly, we need to check if the word is made up using English letters and not alpha-numeric ones. Then, analyze whether the length of the word is greater than 2 (as a research shows that there are no 2- lettered adjectives). Post analyzing the words, con…	TF-IDF, and Bag of Words	Naïve Bayes and Decision Tree	k-fold cross validation or TimeSeriesCV (but doesn't say which)
95	hemmatirad2020	olteanu2017 - randomly sampled the classes relevant to depression	Self-disclosure in tweets	converting plurals to singular forms, removing verb prefixes and suffixes, removing web address and @user mentions, expanding abbreviations to their full version, removing stop words and normalizing slang forms (e.g., “niiiiiiice” and “goooood” become “nice” and “good”)	There are two models. The first takes a numeric vector for each post with a size equal to 100 which is the size of the numeric vectors of words in the word2vec model. The second takes the results of the classification score for the first model, and uses 8 descriptive features per user to then classify per user	SVM	Not described	Using multiple models with a weighted majority vote, and also better training data
96	hu2020	hu2020	Self-disclosure in tweets	Not described	BERT trained model for word embeddings, and also used a pre-trained CNN for image feature representation	Deep Multi Model Learning	5 fold cross validation
97	kamite2020	Not enough detail
98	kiran2020	kiran2020	Annotated	Not described	LIWC for positive, negative, anxiety and anger & bag of words	SVM and regression	10 fold cross validation - 90/10
99	kumar2020	kumar2020	Based on keywords only	Not described	Counts of keywords and n-grams per tweet, and VADER compound	Naïve bayes, logistic regression, XGBoost and random forest	Not described
100	lin2020	shen2017	See shen 2017	ImageNet CNN trained for the pictures, and BERT for text data. For twitter text - all lowercased. Non-ascii letters, urls, @[NAME] are removed. Texts with length more than 512 are thrown away.	Bespoke embedding of image and words	Deep Visual-Textual Multimodal Learning	3362 images from users with depression and 4280 images from other users were collected respectively to train and test the classifier. All users with depression in 𝐷1 were used for training and test and the same number of normal users were randomly selected as well. Test set consists of 280 users with depression and 280 normal users.
101	martinez2020	martinez2020	Keywords	􀁸 Replace abbreviations [don't]. 􀁸 Remove old style retweets (RT). 􀁸 Change tweet’s content to lowercase. 􀁸 Replace website URLs with local variables. 􀁸 Replace @username with local variable. 􀁸 Replace blank spaces. 􀁸 Replace Hashtag (#). 􀁸 Remove special characters and numbers. 􀁸 Delete emails. 􀁸 Eliminate line breaks. 􀁸 Remove duplicate words. 􀁸 Apply the Stop Words technique.	Sentiment (textblob), ngrams	K nearest neighbours	80:20 split	Use parallel processing for more efficient modelling
102	mathur2020	mishra2019	Based on annotations by students of clinical psychology	Not described	time weighted TF-IDF vectors, trained a BLSTM + Attention network	Temporal Graph Convolutional Networks	10-fold stratified cross-validation was employed to evaluate models on each of the 10 train-val splits	More research encorporating historical tweet data and user engagement
103	mastafa2020	mastafa2020	Unclear - high, medium, low but not sure how these labels are given	Removed stopswords, links, punctuationmarks, and special characters. Tokenized, TF-IDF and then weighted by keywords relevant to depression	96 long feature vector based on inclusion of words	1-DCNN, NN, SVM, RF	Not described	Use more image data
104	patel2020	patel2020 - https://github.com/npanwar/SuicideTweets_Analysis	Not described	1. Removing non-English tweets. 2. Converting every one of the tweets gathered into lower case [32]. 3. Remove URLs – eradicated all string that portrays connections or hyperlinks introduce in the tweets. 4. Replacing any username introduce in the tweets to @username – expelled the username and considering the way that these are not considered for estimations [23]. 5. Converting the hash labels t…	n-grams	K nearest neighbours, support vector machines, naïve bayes	Not described	Methods difficult to interpret
105	rabani2020	rabani2020	High/medium/low suicide risk	Not described	TF-IDF and BOW	Decision tree, SVM, multinomial bayes, logistic regression	70/30
106	rabanib2020	rabanib2020	Suicide risk/no suicde risk (based on expert annotation)	removing the URLs, non-ASCII characters, the text was tokenized and stemmed using Tokenizer and Stemmer available in Weka Tool. Features were extracted using the Term Frequency Inverse Document Frequency (TFIDF) and BOW.	TF-IDF - 480 features. information gain algorithm (InfoAttributeEval) with ranker search method is applied for further discarding the less significant attributes	Naïve Bayes (NB), Multinomial Naïve Bayes (MNB), Decision tree (REPTree and J48), Logistic Regression (LR) and Support Vector Machine (SMO). The Ensemble approaches implemented include Bagging (ZaroR, REpTree, SMO, LR, NB, MNB), Voting Ensemble (ZeroR, RepTree, SMO, LR, MNB), AdaBoost, Random Forest and Stacking (MNB, SMO, RepTree, ZeroR). Meta chlassifier used in stacking was SMO.	10 fold cross validation	 The relevant inputs captured through the questionnaires will be used in our machine learning algorithms for more accuracy.  The connectivity between suicidal users will be explored.  Blog posts will be investigated that will provide the rich knowledge in understanding the behaviour of suicidal users.  Multi-class classification will be done to separate the different levels of distress.  Dee…
107	ramirez2020	ramirez2020	Keywords then filtered by mental health professionals	replace generic tag elements such as money, phone numbers, digits, hashtags, and emoticons. We also removed the n-grams that appeared in less than 5% of the documents to reduce the feature space	Features about interaction, sentiment, lexicon use, image representations, bag of words	Random forest, SVM, multilayer perceptron, logistic regression, convolutional neural network	70/30	Extension into other types of mental health + research into legal and ethical considerations
108	razak2020	Not enough detail					The primary validation strategy involved allocating approximately 50% of the entire sample into a training and test sample data set such that roughly equal numbers of cases and controls would be selected from each month,
109	roy2020	roy2020	Keywords then professional annotator	Not specified	Not clear	Random forest with bootstrapping	5 kfold cross validation	Test algorithm with different population groups, and using measured scaled for suicidality
110	sadasivuni2020	sadasivuni2020	Keywords no QC	Not specified	Unclear	Rule based	Confusion matrix	Look at differences across geographic areas and for help in natural disasters
111	sawhney2020	sinha2019	Keywords followed by expert annotation - suicidal intent present vs suicidal intent absent	Used named entity recognition to remove identifiable user information. converting the text to lowercase, removing punctuation and accents, striping whitespaces, and removing stopwords	Current tweet + time aware history. Various features are described and most are embeddings done by various models which are described in Experimental Settings.	LSTM	We perform a stratified 70:10:20 split across the three sets, such that the train, validation, and test sets consist of 24014, 3431, and 6861 tweets, respectively	Human in the loop architecture for examining suicidality
112	shetty2020	Not described - from Kaggle?	As binary, but not clear how dataset labels were given	dropping empty tweets, removing punctuations, creating a dictionary to map words to integer values and finding maximum length of the tweets. count vectorizer, TF-IDF and n-grams	TF-IDF, ngrams, count vectorizer all tried with different models	LSTM and CNN with an ensemble model comprising: logistic regression, linear support vector classifier (SVC), multinomial naive bayes, bernoulli naive bayes along with ensembles like random forest classifier and gradient boosting classifier	70/30 split	More data to improve accuracy
113	skaik2020	shen2017, coppersmith 2014 (CLPsych) and White (2016) doi: 10.1007/978-3-319-34111-8_24 - an election dataset	A user is labeled as depressed if there exist a tweet that indicates explicitly that he/she was diagnosed with depression (Shen 2017)	removing temporally specific references from the original data.We used Spacy7 tokenizer and stopwords - excluding negations, and pronouns - were removed after expanding contractions. Then we concatenated the users’ tweets into a single document to represent the user,	Statistical 16 & Sentiments 4 LIWC 93 POS tags 45 tf-idf 200 Topics 50 --> Numbers are the dimensions	Support Vector Machine (SVM), LR, Random Forest (RF), GBDT, and XGBoost. Then used CNN with different embeddings inc. GLoVE and FastText-Crawl	10-fold cross validation. Validated on the CLPsych Dataset
114	tlachac2020	tlachac2020	PHQ-9 scores for depression. Binary using 15 as cutoff for moderate depression.	Normalised all the features and used standard univariate feature selection schema	Empath (word categorisation), POS tags, textblob (polarity and sentiment). Used down sampling to balance classes	logistic regression (LR) [11], random forests (RF) [14], and support vector classifiers (SVC), gaussian naïve bayes, xgboost, KNN (3 & 5 neighbours). Depth of 3 for random forest and xgboost	5 fold cross validation	Working with a mental health professional in a college or medical setting to get an actual diagnosis rather than screening questionnaire.
115	valeriano2020	valeriano2020	Tendency to suicide or no tendence to suicide	Removal of URLS and special characters, and numbers, tokenisation, removal of stop words.	TF-IDF, and word embeddings (Word2vec)	SVM and logistic regression	80/20 - removed some non suicidal tweets so that the classes were roughly equivalent.	Development of spanish language models
116	verma2020	Not described	Unclear, but binary	Not described	Not described	Logistic regression, naïve bayes, decision tree, support vector machine, k nearest neighbours AND CNN-LSTM model	Not described	Include data from Facebook as well
117	victor2020	victor2020	Annotated by psychologist - binary depressed or not depressed (at tweet level)	no special characters, single character, emoji punctuation marks, and no Bengali stop words and without English words. NB Made their own list of Bengali stop words for preprocessing	TF-IDF and count vecorizer	Decision Tree, Random forest, SVM, Naïve Bayes, K Nearest Neighbors, Logistic Regression.	Confusion matrix given.	Develop the training dataset - include gender.
118	wang2020	wang2020 and sentiment140	severe/moderate/mild and confirmed/tendency?	Used NRC Emotion Lexicon to remove non-emotion related words that were not in their list. Also removed prepositions, articles and pronouns.	Textual features such as TF-IDF used - but input is based on a custom model related to emotion categories the authors defined	Sequential Emotion Analysis Algorithm and Sequential Emotion Detection Algorithm - both defined by the authors	Unclear	Finding personality in social media to help with classification.
119	yazdavar2020	yazdavar2020	Depressed or not, expert annotation	Not described	LIWC, n-grams, sentiment, topics, user meta-data	Custom ensemble model	10 fold cross validation	Making a big data processing system for community monitoring
120	zhou2020	zhou2020	3 classes: ED-irrelevant, ED-promotional and education, and ED-laypeople	replacing (1) hyperlinks (eg, http://t.co/xxxx) with <url>, (2) mentions (eg, @username) with <user>, (3) hashtags (eg,#eatdisorder) with <hashtag> eatdisorder, and (4) emojis with <emojies>.	Word embeddings	CNN-LSTM and naïve Bayes [NB], linear regression, support vector machine [SVM], random forest [RF], and gradient boosting trees [GB]	79.9/20.1	Get whole timeline history (limited by the API)
121	alabdulkreem2021	alabdulkreem2021	Depressed or not based on last 50 tweets, annotated by expert	Retweets and URLs were removed. Then tokenisation, stemming, stop words and removed unnecessary repeated letters in words	Unigrams (including emojis, hashtags, or words) or Word2Vec or GLoVE	LSTM compared to SVM, LR, DT, RF, CNN and DNN	70/30	Extend to Instagram and Facebook, and to other Arabic nations
122	azam2021	azam2021	Depressed or control user	User tweet were all concatenated into a single document per person. Conversion of emoji and emoticons to words using Demoji and Emoticon API.  Removal of URLs using regular expressions. Stop words removal using NLTK except for firstperson pronouns  Removal of non-English words and symbols using Python’s Natural Language Toolkit (NLTK). Stop word removal apart from first person pronouns. Tokenis…	Bag of words vector	SVM and Random Forest	80/20	features such as age, gender, number of followers, and the day of the week when most of the tweets are posted can be used to refine the model
123	bandyo2021	bandyo2021	Depressed or control tweet	Removed stop words from NLTK, porter stemmer, removed hashtag symbols and applied CountVectorizer	Not described	Multinomial Naive Bayes, SVM, RF, KNN	90/10	None
124	hassine2021	vioules2018	Suicdal or not	Identification and removal of the retweets shown by ”rt”, the shortened URLs, and the user mentions which have the format of @username. – Removal of the hashtags ”#”. Indeed, so many of them are concatenated words, which amplifies the vocabulary size. – Removal of all the stop words, which do not offer any further information on the general orientation of the text. (Personal pronouns remain) Used…	13 features following dimension reduction	Random Forest (RF), Ripper (Jrip), Part and MultiLayerPerceptron (NN). (Weka used)	Unclear	White box models and multi-class classification
125	benitez2021	benitez2021	ED or no ED	• Deletion of all tweets that had the same message. • Deletion of those retweets for which we did not have the original tweet. • Deletion of tweets that were not correctly collected. • Mentions were removed. • Accents in the text as well as punctuation marks have been removed. • Stopwords were also removed.	Not clear - assumed text for word embeddings	About 6 different BERT models	70/30	Comparison to other models, hyperparameter tuning and extension of prediction categories
126	chadha2021	chadha2021	Suicide related tweet or not	Not described	34 features	Multinomial Naïve Bayes, Bernoulli Naïve Bayes, Logistic Regression, Decision Tree, Support Vector Machine, Random Forest, Voting Ensemble and AdaBoost	Not described	None
127	challa2021	Not enough detail to review
128	chiong2021	shen2017 and Eye (from Kaggle - no longer available?)	Depression or not as a binary problem	Removal of punctuation, numbers, and stopwords. Word correction e.g. spelling, elongated words, change all negations to 'not'. POS tagging and lemmatisation. BOW for feature extraction	BOWs	LR, SVM, MLP, RF, DT, Ada Boost, Bagging predictors, gradient boost	10 fold CV	Unsupervised learning to avoid the need for labelled data
129	costello2021	costello2021	Depression, anxiety and PTSD	Eliminating users followed below a threshold (tried 3, 4 and 5) so that the feature matrix was not too sparse.	user-friend matrix, where each row was an individual user, each column was a unique friend followed by some user(s) in the sample, and cells are filled in with 1’s or 0’s indicating whether (1) or not (0) each unique user follows each unique friend.	Relaxed LASSO (does L1 and then the L2 as two consecutive models), Random Forest, Supervised PCA, Two-step PCR - PCR and ridge regression	Depending on the model, but mostly 80/20 10 fold CV
130	dejesus2021	shen2017	Self disclosure in tweet + QC	SentiWordNet for user sentiment, and used an algorithm to guess the users age and gender	Bag of Words and Bag of Polarities (defined in the paper)	Bagging of Decision Trees as baseline model	5 fold cross validation	Combine the proposed technique with other information like LIWC and also author profiling to get more accurate gender etc
131	ellouze2021	ellouze2021	Presence of personality disorder based on keywords and assessment by an expert	Unclear	Vector of word representations based on presence of words in key lists of positive and negative words - I think	K-means, agglomotive clustering, sprectral clustering	Unclear	Develop a geo-spatial dashboard to present the results
132	ghosh2021	shen2017	Self disclosure in tweet + QC	Tweet polarity (i.e. VADER), latent semantic indexing graph, custom depression score based on polarity etc., LIWC, and LDA .Preprocessing involves removing emojis, all punctuation, articles, and special characters. Porter stemming used and then word2vec	334 feature vector. This is based on the users profile description and their profile image.	SVM, DNN, Gated recurrent unit, multimodal dictionary learning	Five fold cross validation	Using preliminary scanning of social media during the pandemic
133	ghosha2021	shen2017	Self disclosure in tweet + QC	tokenization, word normalization, word segmentation, and spell correction. TF-IDF. Image pixels	Profile pictures and textual data from the profile description	Baseline models are logistic regression (LR), linear discriminant analysis (LDA), and Gaussian naive Bayes (GNB) - trained on TF-IDF	Five fold cross validation	Evaluate proposed approach on other depression datasets
134	govindasamy2021	govindasamy2021	Sentiment Polarity pos vs neg	URLs, retweets, mention, and stopwords. Dataset tokenised and lemmatised. Polarity score from TextBLob	Unclear	Naïve Bayes, and NB tree	70/30	Including features other than text
135	jung2021	jung2021	Suicidal tweet or not	Post length, POS tagging, uni-bi-andtri-grams, TF-IDF. Then PCA on the feature sets. Mallet for extracting topic models. Sentiment from KnuSentiLex.	Changed depending on the model	Random forest and gradient boosting machine	10 fold cross validation	Encorporating mental health knowledge graph representations to improve performance
136	kumar2021	kumar2021	"Manually classified into depressed and non-depressed" - done by careful observation.	Remove hashtags, mentions, urls. Convert emoticons from image to word describing the emoticon. Tokenisation and stop word removal. Lemmatisation and stemming.	feature vector of three attributes: lexicon score, depressed word count (based on keywords) and total word count.	Naïve bayes, LSTM, SVM with RBF	k-fold cross validation	Including images
137	kumarb2021	kumar2020 and Gualtiero 2020 (doi: j.comcom.2015.07.018)	Binary based on keywords only	Not described	Defined in paper - given as mathematical eqns and descriptions of the input vector representations	LS (least squares) LASSO NB LR SVM SANT (bespoke) SMSC (bespoke) SASS (bespoke)	cross validation	Further research to find suicide risk factors that can be incorporated into the prediction
138	lopezubeda2021	lopezubeda2019	Positive for anorexia or negative for control	Not described	BERT & transformer models - word embeddings	BERT & multiple versions of it + transformers	10 fold cross validation	Test other pre-trained models, and also apply transformer technique to settings where there is no explicit mention of ED
139	maniar2021	Poorly defined: Tweet column and the label column which contains the corresponding sentiment of the tweet. It contains a roughly equal number of positive and negative sentiment tweets. It contains 8000 tweets with polarity 4 extracted using Twitter API	Unclear	replacing the user names with “@user” and all the HTTP links with “http”. converted into lowercase. Also the single quotes, double quotes were removed from the tweets.	TF-IDF	Naïve Bayes	10 fold cross validation	Work on tweets in mulitple languages
140	martins2021	martins2021	Depressive or non depressive	• Tokenization: converts the texts into a list of single words, or tokens; • Part of Speech: processes all messages for grammatical identification and cleaning all tokens those grammatical categories are different from nouns, verbs, adverbs and adjectives; • Lemmatization: identifies the lemma for each token and saves it for later use; • Undesired words removal: removes all words contained in a “…	As input values, all tweets were transformed to 12-dimension word vectors using Word2Vec trained for 50 epochs.	SVM, Random Forest, Naïve Bayes, DNN, CNN	30/70	Use clinically identified individuals for training
141	mori2021	mori2021	Questionnaires	We removed hyperlinks, digits, and punctuations. We also removed stop words in Japanese using the GINZA library. The texts were segmented into words by a Japanese morphological analyzer	We obtained a 239 (number of participants) × 4,585 (number of entries) binary BoW matrix from the total number of 567,596 tweets.	component-wise gradient boosting (CGB) algorithm	10 x 10 fold cross validation	Collect data from more participants
142	nandanwar2021	Two Kaggle datastes merged (??): 13,514 tweets where 76% (10,357) are non-depressive tweets and 24% (3517)	Unclear	Removing URLS, expand contractions, split hashtags into multiple words, remove stopwords and punctuation	unigrams, bigrams, and trigrams from our dataset while using TF-IDF for numerical representation of these features. The output of each n-gram is then tabulated. Also used Word2Vec and CountVectorizer	NB, SVM, DT, RF, Extra Trees, AdaBoost, Gradient Boost	70/30	Try Glove word embeddings with the model
143	pirayesh2021	pirayesh2021	Depressed or not - self-disclosed	Removed all tweets with the word 'depression' in it. Intentionally removed pronouns so that these were not used for depression recognition either	GLOVE word embeddings. Users treated as single documents. Friends documents also included	MentalSpot, MentalSpot-Rand, CNN+fastText, CNNWithMax, LSTM+fastText, and TF-IDF+SVM	Five fold cross validation
144	prakash2021	Not described	Positive/neutral/negative	All the stop words (this, the, these, at, on, he, etc.) and special characters (‘@’, ‘#’, ’*’, ‘%’ etc.)are removed. The repetitions of words or re-tweets are also eliminated.	Unclear	SVM and Random Forest	Unclear	Identify sarcasm
145	reddy2021	sentimen140 and other unspecified dataset (reference provided is incorrect)	Depressed or not, binary	Normalisation, stopword removal, stemming (porter-stemmer), lemmatisation, URL, score, number of comments, id, subreddit, date created, comments, non-english words were all removed from the dataset	GLOVE + TFIDF or Word2Vec+TF-IDF	RF, SVM, XGBoost, LR	70/30 test train	None
146	safa2021	safa2021	Self-ident - binary	Remove retweets, remove duplicates and tweets containing URLS. Get image tags using Imagga API and align the tags to the LIWC. Use BOW & LIWC, Ngrams	Depends on the model - tweets, user information etc all processed differently	SVM, LR, DT, Gradient Boosting, RF, Ridge- Classifier, AdaBoost, Catboost, and Multilayer Perceptron	ten fold cross validation	Use more than just the tweet information - make use of profile and user information all together
147	sakib2021	sakib2021	Suicidal or not - binary	tweet-preprocessor” is used to remove URLs, hashtags, mentions, emojis, and smileys. Secondly, all digits are removed, and all the texts are made into lower-case texts. Thirdly, Tokenization is done using” TweetTokenizer” from the NLTK library. Lemmatization using WordNet lemmatizer. stop words are removed from our dataset using English stop words from the NLTK	Unclear	Ensemble vote on results from DT, SVM, LR	80/20 split
148	sarsam2021	sarsam2021	Suicidal or not - binary	Lowercase all tweets, tokenize the tweets and normalizing the length of each tweet using the L2 norm (?) Transform to Bag of Words. NRC Affect Intensity Lexicon for presence of emotions and SentiStrength for polarity score	Emotion binary labels and sentistrength	“Yet Another Two-Stage Idea” YATSI (Based on RF) and "Learning with Local and Global Consistency"	1000 for training, ~4000 testing. Single confusion matrix	Longitudinal studies
149	sawhneyb2021	mishra2019	Suicidal or not - binary	Unclear - but word embeddings eventually developed.	Embeddings - paper contains eqns and algorithms for development of the model & input.	Multiple models tested: RF + TF, C-LSTM, Suicide Detection Model (SDM) (Cao et al.), DualContextBert (Matero et al), Exponential Decay (Blove embeddings with older embeddings given an exponential decay function)	70:10:20 split, such that the train, validation, and test sets consist of 24014, 3431, and 6861 tweets,	Human in the loop for suicidality classification
150	sharma2021	sentiment140	Sentiment classifications from the sentiment140	Lowercase, remove the stopwords like “a”, “an”, or “the” and duplicated characters, numbers and special characters	TF-IDF, bag of words	Not stated	Not stated	Richer training dataset
151	shen2021	shen2017	Binary depressed or not	Unclear	Table 1 is a summary of all the features - they are a combination of visual, textual, user-based and social interaction based.	Deep Neural Network model with Feature Adaptive Transformation & Combination strategy	90/10 10x	Combining with offline researchers (?)
152	swain2021	Linked here https://github.com/IE-NITK/TwitterSuicidalAnalysis + Sentiment 140	Suicidal or not - binary	URL and punctuation marks are removed. Tokenisation, stemming (Porter Stemmer) and lemmatisation. Stop words and then removed	Count vectoriser (for RF and LR models) and TFIDF used (SVM and NB)	LR, RF, Naïve Bayes, SVM	80/20	Multilingual solutions
153	uban2021	shen2017 and CLPsych2015	Different for each dataset, but usually binary and then also did binary classification with depressed or ptsd where all data are cases.	Concatenate groups of 50 posts at a time and listed chronologically	Bag of words, LIWC, NRC emotions	hierarchical attention network	We use the train/test split provided by the shared task organizers, done at the user level, making sure users occurring in one subset don’t occur in the other.	the results of the user embedding analysis encourage us to further study the distinct patterns of symptoms for certain disorders.
154	verma2021	verma2021	If the text contained a word from the 'Depression Lexicon' list in Figure 1	Preprocessing of tweets includes removing nonimportant words and irrelevant information. This code is for removing the stop words, punctuators, and to maintain uniformity	Feature vector input is sentiment as a polarity score for each tweet between -1 and 1. Sentiment analysis method not specified.	Training done on dataset of depressed users, and testing done on the non depressed? (Figure 2). Naïve Bayes, SVM, K Nearest Neighbours, Random Forest	75/25 split for training and testing. Split method not specified	Use more features than just sentiment. Also extend the types of models used.
155	wen2021	shen2017	Depressed or not	a vocabulary is constructed from the training set, and a filter then removes words that are not in the vocabulary from the test set. The vocabulary provides an encoding from strings of words to vectors of (arbitrary) integers which can be further processed by PyTorch.	After processing, we arrived at 5,384 training instances consisting of (1) a depressed and non-depressed Boolean label and (2) a long tensor representing the encoded tweet.	Neural Network	80/20	None
156	wongkoblap2021	wongkoblap2021	Depressed or not - binary (self-disclosure)	First, the user ID in each tweet was replaced by a generic user. Similarly, any numbers mentioned in tweets were replaced by the number and any specific URLs by url. The # character in each hashtag was replaced by the string hashtag (eg, #depression became hashtag depression). Every tweet from each user was tokenized and limited to 55 tokens or words. The model was trained using 2000 recent tweet…	Word embeddings with an attention layer for tweet text. User representation layer also constructed that represents changes in the word embeddings over time.	MILA-SocNet	4 fold CV	future research in this area should focus on explainability and interpretability to overcome public skepticism
157	zhang2021	zhang2021	Depressed or not - self-disclosed	Preprocessing involved marking Twitter-specific text habits and converting them to special tokens such as “<allcaps>” (capitalized words), “<elongated>” (repeated letters), “<repeated>” (repeated words), etc. We concatenated consecutive tweets of the same user together to create tweet chunks of 250 words and labeled the chunks based on the user’s label. Given an input sentence, the transformer to…	After chunking and preprocessing, on average, each user had 6-7 text chunks, making the actual sizes of the 4650-user train-validation set and the 500-user testing set to be 29,315 and 3105, respectively.	multi-channel CNN and BiLSTM with context-aware attention (attention BiLSTM). We trained three representative transformer-based sequence classification models—BERT [33], RoBERTa [40], and XLNet [41]—with their own pretrained tokenizers augmented with the special tokens for tokenization. Base models included RF, SVM, LR using personality, VADER, demographics, engagement, LIWC, and average confiden…	We performed stratified random sampling on our data set. We first sampled 500 users to form our testing set. On the rest of the users, we progressively added users to the training sets and recorded the performance of the models trained on sets of 1000, 2000, and 4650 users. All the training and testing sets have a 1:1 (depression:nondepression) ratio. Test train ratio was 9:1
158	zhou2021	shen2017	Depressed or not, binary	remove user mentions, URL links, and punctuation. removed common words. stemmed words using porter-stemmer. Features = emotion from emoji, short words and slang, LDA, keywords relating to features extracted from the DSM (multimodal features). Then also extracted TFIDF	21 dimensional vector for multimodel, plus TFIDF	logistic regression (LR), linear discriminant analysis (LDA), and Gaussian Naïve Bayes (GNB)	75/25 split	Models like this could be used to help public health authorities
159	zogan2021	shen2017	Depressed or not, binary	First, excluding users who have their posting history comprising of less than ten posts or users with followers more than 5000, or users who tweeted in other than English.	Summarisation of tweet data using language models, and then also user behaviour features: 1-Posting time distribution for each user. 2-Numeber of followers and friends (followee). Network 3-Number of tweets, re-tweets and tweets length. 1-Number positive, negative or neutra emojies. 2-(valance, arousal, dominance) score for each tweet 3-Calculate first person singular and plural from each tweet. …	SVM, NB, MDL, GRU, BiGRU, Stacked BiGRU (GRU = Gated Recurrent Unit)	80/20 split with five fold cross validation	None suggested - their model offers improvements by using automatic summarisation on user timelines to get salient tweet content before then entering this information into an algorithm to reduce dimensionality.
160	birjali2017	Not described	Suspicion that tweet author is depressed or not, 'classified manually'	Remove stop words and remove punctuation. Then apply sentiment algorithm - unspecified, and WordNet	Unclear	Weka algorithms: IBK SMO J48 CART	Unclear	Test multi-lingual WordNet
161	mounika2019	sentiment140	Sentiment140 label of 0 was depressed, and 4 was not depressed	15-step preprocessing method. Including converting emotions to text, converting slag to 'normal form', converting contracted words, removing digits and some stop words. Then lemmatisation and stemming.	BOW, TFIDF, ngrams	Logistic Regression Classifier, SVM classifier (Linear SVC), Naïve Bayes classifier, MLP classifier, and AdaBoost.	Unclear	future work will be to increase the depression detection accuracy by using feature extraction like word to vector (Word2Vec) and deep learning classifiers like Recurrent Neural Network (RNN) and Convolution Neural Network (CNN) for classification
162	uddin2019	uddin2019	Depressive or non-depressive	Unclear	Unclear	LSTM	80% for training, 10% for validation and 10% for testing.	More work on Bangla language
163	chen2018	chen2018	Depressed or not - self-disclosed	No description of textual pre-processing. Temporal data considered per day.	Two feature sets - non-temporal used all of the users tweets and took emotion categories (9 features from EMOTIVE tool). Temporal feature set was each of these emotional features per day represented by their mean, standard deviation, entropy, mean momentum, mean differencing = 45 (5x9) features. Also used LIWC	Logistic Regression (LR), Support Vector Machines (SVM), Naive Bayesian (NB), Decision Trees (DT) and the Random Forests (RF).	75/25 split - Leave one out CV	To extend this work, it would be of great interest to measure other types of features over time, such as linguistic style, pattern of life, and online social activities, to capture more meaningful patterns that can provide more detailed insights into depression as well as other types of mental disorders from social media.
164	mowery2016	mowery2016	Evidence of depression or no evidence of depression, and then if evidence, which of three symptoms (depressed mood, disturbed sleep, fatigue or loss of energy)	Not described	Unigrams, Parts of speech, Emoticons, Age/Gender (predicted), Sentiment, Personality traits (based on lexicon), LIWC	decision tree, random forest, logistic regression, support vector machine, linear perceptron, and naive Bayes.	5 fold cross validation	experiment with larger n-grams, network-based features, and feature selection approaches to develop more precise classifiers for these subtypes and other depressive symptom subtypes not addressed in this study e.g., anhedonia, inappropriate guilt, worthlessness, and irritability, etc. We will also conduct a feature ablation study to better understand the contribution of features with respect to c…

## Sheet: Datasets
Name (or original paper if not named)	Users (n=) (final)	Tweets (n=) (final)	Collection time period	Mode of Data Collection	Search Strategy	Data Collected	Labelling?	Quality Control	Final Sample characteristics	Nina Notes	GT?
De Choudhury 2013	476	2157992	15.09.2012 to 31.10.2012	Amazon Mechanical Turk (AMT) and Twitter API	Located in USA, with 90% approval rating on AMT.	Two standardised depression surveys - the Centre for Epidemiologic Studies Depression Scale (CES-D) (Radloff 1977) which scores on a 0-60 continuous scale where high scores = more symptomatology. Also the Beck Depression Inventory (BDI) (Beck et al., 1976). Participants did not know they were being asked depression questionnaires. Order of questionnaires was randomised to prevent bias from orderi…	According to depression survey	Discard data points where respondents took less than 2 minutes. Discarded data points where there was not a correlation between the two depression inventories. Only considered users with reported depression onset between one year and 3 months ago.	243 male, 233 female, median age of 25. Most common education levels are 'some college' and 'Bachelor's degree'. All reported being diagnosed with depression between Sept 2011 and June 2012		Y	MT	Standardised measure
tsugawa2013	50	<160,000 (maximum of 3200 per participant but not n not stated)	Not stated	Metal health not known - Twitter API	Participants are recruited from students in our labatories and our acquaintances who often use Twitter	Zung's SDS - Depression scale, scored 0 to 80. Then collected each user's twitter timeline within a week after they completed the depression scale.	According to depression survey	None on data set - some for data analysis.	25 men, 25 women aged 21-27	Participants were known to those conducting research which makes it less likely that those with serious depression would take part? Doesn't clarify any measures put in to prevent this bias.	Y	Students	Standardised measure
abboute2014	not stated	approx 6000	Not stated	No survey, only Twitter API	Tweets that contain words in a predefined list of words associated with depression	6000 tweets which contained vocabulary that the authors identified (set of keywords related to topics related to depression on specialised site) of 583 words. Also collected 30 tweets from users known to have died from suicide, identified through newspapers.	Three computer scientists manually classified about 150 messages into 'risky' or 'not risky' to use for learning.	Not described	Not described		Keywords with QC		Non-expert coding
coppersmith2014	5972 (244 case and 5728 controls)	926000	Not stated	Twitter API	Users who self-identifed as having PTSD	Used a case insensitive regex, which is given in the paper, to search for PTSD then manually review 477 tweets to see if the user self-identified as having PTSD. Found 260 that indicated a diagnosis. They retreived up to 3200 tweets for each user who authored the tweet. Then randomly chose 5728 other users and collected their tweets to use as controls.	NA	Filtered out those with less than 25 tweets, or where language was not at least 75% English. This left 244 users	Not described	Only those who self-identify with PTSD	Self-ident with QC		Non-expert coding
coppersmith2014(2)	66906	15million approx	Historical tweets 2013 and before	Twitter API	Users who publicly state they have been diagnosed with each mental illness	People who publicly disclosed depression (441), bipolar disorder (394), ptsd (244), SAD(159). Tweets found were manually filtered to decide whether the expression of diagnosis was genuine. Then sourced a group of random users to use as a control (5728 users).	NA	Filtered out those with less than 25 tweets, or where language was not at least 75% English using Compact Language Detector.	Not described	Only self-identification. 'Random' control group likely to also contain users with mental health issues. (These biases are acknowledged in the paper).	Self-ident with QC		Non-expert coding
Homan2014 - Modified Sadilek et al. (2012)	6237	2000	May-Jun2010	Not known	Geolocation New York City	Tweets from users in the NYC area in one month period May-June 2010. Converted all text to lower case, stripped punctuation/special chars, mapped informal terms using the noslang dictionary (www.noslang.com/dictionary). Using LIWC captured the 2000 tweets with highest LIWC sad score. Sampled a random 1370 from the 2000. Next found tweets with key terms from Jashinsky et al (2013) and Crosby et al…	Split into 2 sets of 1000, with one novice coder coding each, and one expert recoding one sample. Rated on a four point scale according to level of distress.	Maybe in original paper	Maybe in original paper	Location bias	Keywords with QC		Expert coding
lin2014	8923	130105	Jun-Dec 09	Not known	"I feel stress"* as case and "I feel relaxed" or "I feel non-stressed" as control	54748 'stressed' tweets and '75357' non-stressed' tweets	"I feel stress"* as case and "I feel relaxed" or "I feel non-stressed" as control	Table 3 in the paper: 130105 tweets, 8923 users	Not described	Only using 'I feel' statements. Saying this is valid based on Kamvar et al., 2011 'We feel fine and searching the emotional content of the web'.	Self-ident no QC
prieto2014	not stated	~13,500. 1,893 cases, 11,660 controls	Oct 30th to Nov 30th 2012	Twitter search API	Portugese or Spanish language, matching regex	Tweets in Portugese or Spanish, detected using a 'freely available language detection library' (Shuyo N, 2012). Then used the regex (defined in paper) to extract tweets matching themes of depression and eating disorders (as well as flu and pregnancy).	Hand labelled the tweets as being 'positive', 'negative' or 'undecided' for the person having the condition. Labelling carried out by two Portugese medical doctors and three Spanish computer engineeers.	Labelling - majority vote used for Spanish coding (three coders), and disagreement in Portugese coding (two people) meant undecided. Removed stop words before applying machine learning.	Table 4	People from different fields coding each languague which could incur bias.	Keywords with QC		Expert coding
burnap2015	not stated	812	1 Feb 2014 + 6 weeks	Twitter Streaming API	Any tweets with terms matching 62 suicide-related key words, which were found by analysing suicide forums, plus a set with any names matching suicides reported by the media in the same time frame	4 million tweets initially. Then, built a set of 1000 random tweets 80% from the suicide key-word set and 20% from the set with names matching people who had recently died.	Human annotatoes (Crowdflower) asked to classify the 1000 tweets into six categories (suicidal intent, campagining, flippant, info or support, memorial/condolence, reporting suicide, none of the above).	Tweets with less than 75% agreement between annotators were removed, and any where less than three out of four annotators agreed on the dominant class.	812 tweets, classified into 6 categories.	Pretty small dataset, again choosing people who are reporting their suicidal intent online and using non-experts to code. However, the methodology for deriving the dataset is pretty sound. Sadly, they haven't published the 62 key words they used to develop their dataset.	Y & Key words with QC + known suicide set		Non-expert coding
mcmanus2015	296	not stated	1 day April 2014	Twitter Streaming API	self-identifies as having schizophrenia, or follows a schiz. online community account. Controls - no MH self-identified	English-language tweets, with two or more of: user description self-identifies as having schizophrenia, tweets about having schizophrenia and/or follows @schizotribe (online community). Accounts manually curated for age/gender references to try to match the case and control group distributions.	See 'Data Collected'	Extracted data every 2 hours to reduce bias of tweeting time. Manually filtered control group for spam accounts, or any self-identification of mental health.	Roughly tried to match age and gender distribution in case and control. Had 200 controls and 96 cases.		Self-ident with QC		Non-expert coding
odea2015	not stated	2000 after processing	18th-23rd April 2014	Twitter API and 'CSIRO' (their own software)	Matched a key word (key word list provided)	Any tweet that matched the list of key words: “suicidal; suicide; kill myself; my suicide note; my suicide letter; end my life; never wake up; can't go on; not worth living; ready to jump; sleep forever; want to die; be dead; better off without me; better off dead; suicide plan; suicide pact; tired of living; don't want to be here; die alone; go to sleep forever”.	Three levels of classification - Strongly concerning, Possibly concerning, Safe to ignore	Coding disagreements resolved by third coder.	A set of 1822 tweets classified as 'safe to ignore (534), Possibly Concerning (1030), Strongly Concerning (258)		Keywords with QC		Non-expert coding
CLPsychTask2015	1145	Not known	Not known	Not known	Self-reports depression or PTSD diagnoses. For control, not MH self-report.	Collected 327 Depression cases, 246 PTSD cases and 527 controls. N.B. Likely same dataset as Coppersmith2014(2)	Labelled with age and gender based on the methodology by Sap et al (2014) (http://wwbp.org/papers/emnlp2014_developingLexica.pdf). MH through self-disclosure.	Included users with at least 25 Tweets.	Glen Coppersmith, Mark Dredze, Craig Harman, Kristy Hollingshead, Margaret Mitchell. CLPsych 2015 Shared Task: Depression and PTSD on Twitter. NAACL Workshop on Computational Linguistics and Clinical Psychology, 2015.	Only self-identification. 'Random' control group likely to also contain users with mental health issues. (These biases are acknowledged in the paper).	Self-ident with QC		Non-expert coding
tsugawa2015	209	574562	4 Dec 2013 - 8 Feb 2013	Through a website, advertised through Twitter. Data collected via oAuth	Having Twitter account with tweets on it	Gender, Age, History of depression, occupation. CES-D depression questionnaire responses, and BDI depression scale also collected. Time taken to complete.	Score of 22 and over on CES-D taken to be current depressive episode.	Poor correlation between CES-D and BDI taken to be unreliable answers. Anyone who took less than 30 seconds.	81 participants with 'active depression' out of 209 participants. Similar incidence as found by other authors.		Y	Website	Standardised measure
yang2015	1700 approx	Not given	2013-09-05 to 2014-03-05	REST API and Streaming API	Tweet contains "depress" and it's variants.	Text content of tweets from the US writen in English	Manually labelled a subset of tweets (0.1%) to get a sense of the content of the data set in terms of what context the depression is talked about - based on classification system by Park et al 2012.	Not described	Not described	Only tweets that self-reference depression.	Keywords with QC		Non-expert coding
yin2015	Not given	281357 (3400 labelled)	May 7th 2014 - July 23 2014	Streaming API	English Language, US location, matching key words for 34 health conditions.	Keywords used to collect the tweets are included in 'Multimedia Appendix 4' in the online version of the paper.	100 tweets for each health condition from the full dataset were set to Mechanical Turk for classifying the type of mention. I.e was it a personal health mention? Two coders classified each tweet and in case of disgareement a third coder resolved it.	Not described	Table 2 in paper. Had 261 positive for depression health status mentions, 461 for negative (which meant they were talking about someone else)	Recognising health conditions from other mentions of the same health condition - not against an unbiased control group. Also only includes users who disclose their location	Keywords with QC		Non-expert coding
braithw2016	135	Not given	Summer 2014- fall 2015	Mechanical Turk and Twitter4J API	High-reputation MT participants	Twitter handle (last 200 tweets collected), 3 psychological questionnaires - the Depressive Symptom Inventory Suicide Subscale (DSI-SS), Interpersonal Needs Questionnaire (INQ) and Acquired Capability for Suicide Scale (ACSS). Also quality control questions. Demographic features including ethnicity, education level, income and twitter account creation date, sexuality.	NA	5 control questions to test attention - participants who failed two or more were excluded. Removed duplicate respondees, removed those who didn't respond to Twitter API request and those who provided celebrity user names. Also removed anyone who posted less than twice a month on average, and those whose last tweet was more than one month old.	135 participants. 85 females and 50 males. About 17 participants would be considered clinically suicidal (DSI-SS score > 2)	Relatively small sample	Y	MT	Standardised measure
chang2016	1087	1459492	Not given	REST API	Follow a community portal account, self-disclose condition in profile description	Identified 'community portals' - Twitter accounts which are aimed towards patient groups, e.g. healingfrombpd. Used API to access all followers of these accounts. Identified anyone with keywords in their profile description (i.e. BPD, bipolar or borderline). Then classified these users into patients, experts and unrelated users.	Based on profile description, labelled as expert, patient or unrelated user.	remove users who have more than 50 percent of posts_x000D_ containing hyperlinks or other languages. Users who have_x000D_ lower than 100 posts in total are also excluded as they are_x000D_ mostly inactive users	Table 1 in paper.	Even if expert or patient, data doesn't include a range of people unrelated to bipolar disorder etc.	Self-ident with QC		Non-expert coding
coppersmith2016	554	Not known	Not known	Not known	User had publicly stated they had tried to take their own life.	Twitter data for each user, as well as an age/gender matched control from a pool of random English speaking users.	Estimated age and gender of each user using the Sap et al algorithm for prediction.	Human annotator checked each user to ensure that [1] user's statement of attempting to take their life was genuine [2] they were speaking about a personal suicide attempt [3] the suicide attempt could be localised in time.		More women than men in dataset, and mostly between the ages of 15 and 29.	Self-ident with QC		Non-expert coding
he2016	142	425602	Not given	Streaming API and REST API	Users who had tweeted #thinspo	Used streaming API to search for #thinspo. Then, identified a sample of 142 users who had used that hashtag. Then, used REST API to collect the timeline tweets from these users.	Found the 50 most common hashtags among all users’ hashtags frequent hashtags. A user was labeled as pro-ED if his tweets contain more than 12 of the 50 frequent hashtags, and the remaining user were labeled as non-proED	Not described	73 'pro-ed' users and 69 'not-pro-ed' users	The sample is all users who have used 'thinspo', but has said those who don't use enough of the hashtags are not-pro-ED, which seems and odd way to find this group. Case-matched random controls like other's have done would make more sense surely?	Keywords no QC
aldarwish2017		2073 'depressed', 2073 'not depressed'				No information!				Very poor description of the dataset	Unknown
birjali2017	Not given	Not given	Not given	Twitter4J	Used keywords related to suicide	Created a manual vocabulary related to suicde themes and then searched twitter for these words.	Not given	Not described	Not described	Very poor description of the dataset	Keywords no QC
birnbaum2017	case = 146 control = 146	casse = 1940921, control = 791092	2012-2016	GetOldTweetsAPI	Search terms in 'Textbox 1'	Used search terms, found 15,504 users whose timelines were mined using API. A subsample of 671 users randomly selected and two clinicians appraised them.	Users appraised by a psychiatrist and a mental health clincian. They said yes/no/maybe to whether they had schizophrenia.	Same as labelling	Not described		Keywords with QC		Expert coding
burnap2017	Not given	816	1st Feb 2014 - 15th March 2014	Twitter Streaming API	Had a tweet containing one of the 62 search terms.	Took 200 posts from 4 well known online suicide discussion forums, and 1000 randomly selected posts from tumblr tagged with 'suicide'. Used Crowdflower to ask "Is this person suicidal?" Then used TF.IDF (ngram 1 to 5) for the suicide calss to identy terms that were related to suicde - total of 62 key words and phrases. Then used these search times to collect data from the Streaming API. Using key…	Crowdflower annoators were asked to classify the 1000 tweets into one of seven categories to define what the aim of the tweet was.	Used 4 human annotators per tweet and took a majority vote. Removed tweets with < 75% agreement.	After annotation about 13% of the dataset was possible suicide intent, the rest was related to information, campaigning, information, memorial etc. 30% were flippant references.	Small dataset	Keywords with QC		Non-expert coding
deshpande2017	Not given	10000	Not given	Twitter Streaming API	Tweet contain word from key word list	No location filtering. Any tweet collected that contained the keywords. Then collected a further set of tweets to use for the testing dataste, which ecluded some keyword words and some tweets without any of the keywords. Key word list not published.	Manually added'	Not described	Not described	Assumptions about inclusion of key words.	Keywords with QC		Non-expert coding
jamil2017	60	8753	In2015	Not Known	Canadian users,	Used the hashtag #BellLetsTalk to source the tweets. Any tweets with words like “depressed”, “suffer”, “attempt”, “suicide”, “battle”, “struggle”, “diagnosed”, in addition to first person pronouns. These were reviewed by a human annotator to decide whether it was a disclosure - if yes then they collected all of that person's tweets from 2015 (95 users). All remaining users were considered control…	2 annotators labelled 10 of the 60 selected users' tweets with 0=no depression, 1=some depression. They then went on to annotate the remaining 50 users too.	Any tweet with two or more keywords from: “campaign publicity”, “mental health awareness”, “raising donations”, “facts about mental health”. Also removed retweets, tweets beginning with a mention (@), short tweets (less than 5 words), and URLs were removed. If a tweet was considered depressed by at least one annotated it was labelled depressed.	Two data sets, 60 users and 160 users.	Paper states over sampling of depressed class so classifiers performed with high accuracy.	Keywords with QC		Non-expert coding
joshi2017real	85	> 40,000	2015 year	Twitter API	Not given	Seperated the tweet data into weeks, so each person's feed is in 52 sections. Did this using the isocalendar() method from the 'datetime' package in Python.		Not described	Not described	Not clear what criteria were used to collect this data.	Unknown
kang2017	Not known	2822	Not known	Streaming API	Keywords: 'christmas', 'suicide', 'I feel relaxed', 'I feel good', 'want to die', 'I feel stressed', 'I feel sad', 'kill myself', 'want to commit suicide'	Collected data from 15 users who expressed a wish to kill themselves, and then also collected data from the NYTimes 10 most influential people as 'neutral'.	Labelled by 3 people 'with experience using social network data'	Not described	Not described	Choice of 'neutral data' seems very odd, and likely to contain different signals to the average twitter user.	Keywords with QC		Non-expert coding
moulahi2017	120	29887	Not known	Twitter Streaming API	Keywords from APA list of suicide risk factors, and from American Association of Suicidology (AAS) for warning signs.	we also included 60 Twitter accounts of normal users with the same keywords - this seems odd that they're including user accounts that are linked rather than random accounts.	eight researchers and a mental health professional manually annotated and assessed a random subset of tweets to determine the class of tweets. This included three states - no distress, minimal/mod distress and severe distress.	Each tweet reviewed by 2 annotators at least.	60 users of concern, 60 not of concern.	Included data for the 'neutral' users that doesn't seem neutral	Keywords with QC		Expert coding
reece2017	378	523726	Feb 1 2016 - June 10 2016	Mechanical Turk and Twitter Rest API (one time download of 3200 tweets)	US IP address, experienced MTurk User.	CES-D scale for depression and Trauma Screening Questionnaire (TSQ) for PTSD. Age, gender, date of first clinical diagnosis, were they suspected to have the condition before diagnosis, number of days prior to diagnosis suspicioun began. 4 other questions used as inclusion criteria for this study and 4 others. [1] Have you ever been pregnant? [2] Have you ever been clinically diagnosed with depres…	Depression is CES-D of 22 and above, where TSQ is scores of 6 and above for PTSD.	MTurk workers who have completed at least 100 tasks, with a minimum 95% approval rating, have been found to provide reliable, valid survey responses. Survey access as also restricted to U.S. IP addresses. Some healthy participants were screened to ensure they didn't have a history of depression.	Mean age of viable participants is 30.3 yrs, range of 18 to 64 yrs. For health group the mean age was 33.9 years with a range of 19 to 63.	They note in the paper that De Choudhury et al compared scores for the two depression measures and got rid of people who did not have correlated scores. This would have been an improvement.	Y	MT	Standardised measure
saha2017	19048	>37 million	Not known	Twitter Search API, Twitter Streaming API	Participant matched a phrase in a tweet suggesting they self-disclosed BPD or BP. Or control - no mention of key words/phrases	3200 tweets for every user.	See Table 5	Not described	Table 4. 6k Bipolar, 3k BPD, 9k Control		Self-ident no QC
shen2017	1402 case, 292564 control	>300 million and >10 billion	2009-2016	Not described	“(I’m/_x000D_ I was/ I am/ I’ve been) diagnosed depression” if case, not containing any 'depress' string if control	Tweets only. Also collected a third dataset which was based on any mention of 'depress' - this was not classified as depression but are candidates for depression. These were collected in December 2016, 36993 users and 33,076, 677 tweets.	Case/Control	None	None known	Self-disclosure.	Self-ident no QC
wang2017	case 3380, random 30,684, younger users 37,983	> 100 million	Not known	Twitter API - Snowball sampling	Self-reported ED in profile description, using ED diagnosis key words and bio-information key words. English language	Snowball sampling identified in Algorithm 1.	Based on disclosure or not.	Filter for female users using the top 200 most common girls names born in 2000s. Filter out accounts that have been verified.	Table 3		Self-ident no QC
yazdavar2017	7046	21million	Not Known	Not Known	Self-declared depression using symptom lexicon in the search	Timestamp, list of friends and followers. We build a ground truth dataset of 10400 tweets in 192 buckets. Each bucket contains tweets that are posted by the user within span of 14 days (in compliance with PHQ9). Tweets are selected from a randomly sampled subset of both self-reported depressed users and random users.	Three human judges (undergraduate students who are native English speakers) manually annotated each tweet using the nine PHQ9 categories as labels. Additionally, the non-relevant tweets that do not show any depressive symptoms, have been labeled as “cannot judge”.	Removed profiles with less than 100 tweets			Self-ident with QC		Non-expert coding
astoveza2018	Not Known	3055	Not Known	Twitter Advanced Search	Keywords based on online research	Also collected Filipino keywords which resulted in Filipino and Taglish language tweets.	Data annotated by Psychologist and University Guidance Counsellor. They rated tweets as risky or not risk based the APA definion of suicide and it's warning signs.	Not described	Not described	Set of tweets all containing suicide related terms - just that some are genuine suicide related tweets but feel this is very likely to bias any text based features.	Keywords with QC		Expert coding
sawhney2018	Not Known	5213	Dec 3rd 2017 - Jan 31 2018	Twitter REST API	English language, contains words consistent with suicide (keywords in paper)	Collected 5213 posts	Binary labelling in response to "Does this text imply self-harm tendencies or suicidal intent?" Three independent annotators from the uni. Ambiguous posts were assumed not suicidal.	Not described	15.76% of final dataset was annotated as suicidal.	Again, classifying suicide against other suicide related text	Keywords with QC		Non-expert coding
du2018	Not Known	1962766	Jun 26th 2017 to Oct 19th 2017	Twitter Streaming API	Contains one of 21 keywords/phrases about suicide, but not any stop words (related to news or hotlines) - in paper Table 1		Labelled as related to suicidal ideation or suicide of the user VS not. For mentions of suicide, also labelled psychiatric stressors (e.g. work, trauma)	Removed all tweets with URLS, or keywords like 'hotline' 'suicide bomb' 'suicide attack'			Keywords with QC		Non-expert coding
joshi2018	200 (100 affected, 100 unaffected)	Not known	Not known	Twitter API	Tweets contain hashtags/keywords - some listed. Then 100 random user's tweets	Network data, profile information, tweet text, timestamps	Not described - assumed associated with keywords?	Not described	Not described	Likely to be very noisy if just using keywords without any post-processing or quality control.	Keywords no QC
sharheen2018	Not known	Not known	Not known	Twitter Streaming API	Based on a list of 62 keywords	Twitter JSON object extracted userID and tweet text	All tweets contained keywords based on Burnap's analysis of connectivity on Twitter	Not described	Not described		Keywords no QC
vioules2018 (longitudinal testing data)	10	11000	Not known	Not known	We used the Twitter streaming API to collect tweets containing key phrases generated from the APA’s list of risk factors and AAS’s list of warning signs related to suicide. We randomly investigated the authors of these tweets to identify 60 distressed users who frequently wrote about depression, suicide, or self-mutilation.	Identified change-point tweet where their behaviour changed, then collected 1000 tweets before and 100 tweets after.	Labelled the 'change point' tweet for purpose of collection - but this isn't used by the model	A professional with expertise in mental health research validated the selection of these distressed and non-distressed users…. Each tweet was reviewed by at least two annotators, with a subset of 55 tweets being validated by the psychologist.	Not described	Small dataset, chosen to represent a signigicant change point that could be identified by a human	Keywords with QC		Non-expert coding
zhou2019	396 cases, 400 controls	5325 cases, 6683 controls	2 weeks in July 2018	Not described	Searched for mental disorder related hashtags	For 400 users considered to have no mental health disorder collected their weets over a two week period. For those using the hashtags who state they have an illness, use this as the starting period for data collection for 2 weeks.	Manually checked. Based on hashtag they were collected through labelled as each mental health disorder explored, or none.	Manually checked that tweeters were actually talking about their mentl illlness.	Table 2	Only collected via hashtags	Keywords with QC		Non-expert coding
baba2020	Not known	235112	2018-09-01	Not stated	Japanese language text	Users who do have mental health issues were collected from a japanese mental health support site called Cocooru, and the user without were randomly sampled from Twitter.	Assumed Cocooru users had poor mental health and that Twitter users didn't.	None described.	None described.	Some randomly sampled Twitter users are likely to have mental health issues. Highly biased when training from two different sources. This isn't just learning the MH/not MH, it's learning different words and styles likely to be used on a dedicated MH platform than those likely to be used on Twitter.	Y	Online	Assumed
coppersmith2015	Not described	Not described	2014-Aug2015, Nov 2014	Twitter REST API	Suicidal should have discussed the date of their suicide attempt. Not more than 20k tweets, mostly English and >100 tweets prior to attempt	Used API to collect 3200 tweets from each user who had discussed a suicide attempt date. For controls, randomly sampled users from the 1% Firehose. Data for depressed users was collected from the CLPsych2015 task.	Annotators checked that depression statements seemed genuine (not whether the diagnosis seemed accurate).	Had to have at least 100 tweets prior to attempt date, primarily tweeting in English, and public settings.	Not described	Self-report	Self-ident with QC		Non-expert coding
vedula2017	50 cases, Not Known ego-hop network and controls	Uncertain	July 2016 - January 2017	Twitter Streaming API	Found words associated with 'depression' on webmd.com. US-based. Not information/help related. Only those who explicitly reported being on medication. One and two-hop neighbours of these users.	For the control group of ‘normal’ (non-depressed) users, we elected to randomly sample a group of a hundred users based in the US. We explicitly sought to minimize any network interference effects with any of our selected depressed users (i.e. the ego-net of normal users we sampled had negligible overlap with depressed users’ ego-nets), by discarding users who did not meet this criterion. The ove…	Inferred by sampling	Some	Table 1 in paper - size of 'ego-networks' etc	Sampling method was interesting. Once again, circular reasoning in sampling.	Keywords no QC
coppersmith2018	418 cases 418 controls	395230	Not stated	Half Twitter, Half ourdatahelps.org	Users who had attempted suicide, given the month of the suicide in a post and posts in English.	Unclear	Data annotated for age and gender using Sap et al	Not described	Mostly females between 18 and 24 (estimated) but males present too.	Actual ground truth ! Gender/age bias - self described	Y		Known
oyong2018	55	6055	Not known	Twitter Search API	Indonesian language, words matching a custom keylist.	2 weeks to two months over the period of tweet which had depression related key words.	9 users manually labelled by psychiatrists, but not clear what they actually labelled.	Not described	Not described	Keyword basis - feel this is a particuarly poor way to find candidates	Keywords with QC		Expert coding
chandra2019	Not known	100000	Not known	Tweepy	Not stated	Not stated	Not stated	Not described	Not described	Know very little about how depression was defined etc.	Unknown
diaphule2019	250	Not known	200 day timeframe	Twitter Development Platform	Words Depression, schizoaffective, schizotypal, and psychosis	This included gathering metadata from the Twitter clients' records, including all out amount of tweets, tweets every day (i.e., absolute tweets isolated by days dynamic), tweets in most recent 200 days, amount of companions, amount of adherents, top choices every day, and amount of days the record has remained dynamic.	Seld disclosed but checked by 2 people	2 people checked each depression user to ensure they seemed realistic	Not stated	Difficult to say as the description is vague	Keywords with QC		Non-expert coding
gruda2019	10386 (use a subset of 600)	10510 (use a subset of 600)	2 days in Dec 2019	Twitter API	"work" and "feeling" keywords. English content, with timezone conform to the USA	Labelled anxiety data used was 600 tweets, which weren't retweets or replies. Also took a subset of 1418 users and retrieved their timelines of up to 3200 tweets - this gave 3330387 tweets belonging to 1417 users over 18 months.	Each tweet is rated by 5 raters on average, based on the State-Trait Anxiety Inventory (Spielberger et al 1983). Anxiety score is taken as the mean over the 5 raters.	The 600 tweets were chosen specifically as a form of QC.	Continuous anxiety rating between 1 and 4 for 600 tweets.	Not using any meta data is seems. Also, applying anxiety ratings on a tweet by tweet basis doesn't allow for user-level baselines or context.	Keywords with QC		Non-expert coding
kumar2019	100	Not given	Over 30 days	Not described	First 100 followers of the MS India Student Forum	Each user’s data consists of name, date of account creation, account verification status (verified or not), language, description and tweet count. For each user, tweets are fetched, with date and time of post, number of re-tweets, hash tags, mentioned users.	NA	NA	Not described	Biased sample	Unknown
lee2019	Not known	2177807	Feb 2016 to Nov 2017	Twitter4j	South Korean region	Lat/long, time zone as well as text and user info	81,873 were labelled as displaying anxiety or not by 3 graduate students.	Not described	Not described	Not sure how helpful rating user anxiety in this way is.	Unknown
waheed2019	Not Known	350 case, 420 controls	Not Known	Not Known	"I am diagnosed with X" X = depression, bipolar, schixophrenia, OCD, PTSD, ED, BPD, ADHD, SAD.	Activity components' as discussed in paper, followers, tweets collected.	Assumed mental illness if they stated they had the mental illness on Twitter.	Not described	Not described	Very small datatset, especially over so many different conditions.	Self-ident no QC
biradar2019	Not stated	61400	Not stated	Tweepy, Streaming API	Keywords: 'depression', 'sadness', 'tired', 'guilt', 'suicidal', 'anxiety', 'mental health' and some random tweets.	Tweet objects - not specific	Labelled based on the associated key-word in the text.	Not described	Not described/known	Keyword search strategy is, as always, problematic	Keywords no QC
guntuku2019	887 (560 used in the end)	Not known	Not known	API request after user consent.	All users were based in the US. It was an online questionnaire to be filled in. An incentive was offered.	TwitterSurvey was collected by deploying a survey on Qualtrics1 (a platform similar to Amazon Mechanical Turk), comprising several demographic questions (age, gender, race, education, and income) and the Beck’s Depression Inventory (Beck, Steer, and Brown 1996) to measure depression and Anxiety facet from the International Personality Item Pool proxy for the NEO Personality Inventory Revised (NEO…	Mental health scores were modelled as continuous variables.	We excluded users who posted fewer than 20 images, resulting in 560 users with 145,436 posted images.	560 users in the final used dataset. Distribution of mental health characteristics in the dataset described in Table 2	This is one dataset, used alongside one for Facebook and supplemented by additional Twitter data that was allocated depression and anxiety scores using the Facbeook data as ground truth.	Y
sun2019 - Twitter Sentiment Analysis Dataset (and ground truth from interviews)	Not known	1578627	Unknown	Online dataset	NA	Not collected by study	Already labelled	Unknown	Uknown	http://thinknook.com/Twitter-sentiment-analysis-training-corpus-dataset-2012-09-22/	Unknown
verma2021	Unknown	Unknown	Unknown	Tweepy	Used keyword "happy" to search Tweepy.	Unknown	Labelled sentiment using elastic search	None described	Not described/known	Methods are very brief, and not enough detail to understand what was done.	Keywords no QC
almouzini2019	89	2722 (post QA)	18th Nov 2016 to 23rd July 2018	Twitter 4j	Searched for users in the Gulf region	No retweets included, or URLS. Arabic users only. Based on self-disclosures of MH they collected 200 tweets for depressed users and 50 for non-depressed users.		Reviewed profiles against mental health criteria and removed people if they didn't feel they met the threshold for mental illness.	27 depressed users, 62 non-depressed users. 1359 tweets were classified as depressed, and 1363 classified as non-depressed. 3400 tweets under 'other topics' were removed.		Self-ident with QC		Non-expert coding
arora2019	Unknown	3754	1 hour	Unknown	Unknown	Not described	POS and NEG based on number of positive and negative words in the tweet?	None described	None described.	Available: https://github.com/AshwanthRamji/Depression-Sentiment-Analysis-with-Twitter-Data/	Keywords no QC
asad2019	100	Unknown	1 week	Beautiful Soup	By user, but not clear how users chosen	Not described	Labelling is based on number of positive or negative words in the tweets as a percentage, measured against a table.	None described	35% not depressed and 65% depressed	Equating sentiment with depression here.	Keywords no QC
kumar2021	Unknown	Unknown	Unknown	Tweepy	Accounts that have retweeted tweets from 'depression' accounts, listed in the paper	Not described	Not described	Not described	Not described		Followed accounts
sentiment140	Unknown	1,600,00	Unknown	Unknown	"tweets keywords include warning signs like drug abuse, family violence and previous suicide attempts"	Dataset used for testing was sentiment140 - a dataset available online http://help.sentiment140.com/for-students	0-4 for sentiment (negative to positive)	Not know	Not known		Sentiment
coella2019	346	Avg. provided, not total	Defined in original paper	Defined in original paper	Defined in original paper	Defined in original paper	Self-disclosure	Defined in original paper	91 depressed, 225 not depressed		Uncertain
fodeh2019	3873	12066 (after filtering on keywords)	Jan 1st 2015 to June 8th 2016	Not stated	Appears to be general streaming data collection and then filtering on the keywords in Table 1	All data produced in this period. Kept if it contained any of the keywords	Labelled as "high risk" or "at risk" for suicide - but doesn't say whether by a person or a computer	Not described	filtered dataset, there were 280 “HighRisk” users and 1,614 “AtRisk” users		Unknown
jain2019	~600	Unknown	Unknown	Unclear	Data collected on particular people	Data from participants twitter feeds, but no detail given.	PHQ-9 used	Some people removed if their questionnaires were unsatisfactory.	Some description given of age ranges, and depression ranges.		Yes	Students	Standardised measure
jarang2019	Unknown	Unknown	Unknown	Unknown	Searched for users who had killed themselves on Twitter and collected their tweets	Used the data they collected alongside a dataset from Kaggle - but unclear what this dataset is.	Unknown	Unknown	Kaggle dataset has 82 "normal" and 82 "non-normal" datasets		Yes		Assumed
lopezubeda2019	2585	2707 cases, 3000 control	February 2014 to March 2019.	Twitter API	Spanish language only tweets	"We collected data referring to anorexia using as query the hashtag #anaymia on Twitter. In addition, we collected three sets of reference data as negative samples using the hashtag #realfood #comidareal and #fitness" 1000 random tweets were taken from each of the reference hashtags	Tweets with the label #anaymia were labelled positive for anorexia	Removed: repeated tweets, tweets < 4 words long, tweets that were only hashtags, the search-query hashtags	1120 case acccounts, 1466 control accounts	Data available online https://github.com/plubeda/SAD	Keywords no QC			Dataset available on request
manisha2019	Unknown	50000	Unknown	Unknown	Unclear - mentions searching news articles etc but not clear how that related to the API search	Unclear	Annotators split the tweets into 7 classes, but these classes aren't given. There is mention of suicdcal, flippant and non-suicide related	Annatator agreement higher that 35%	Not described		Unknown		Expert coding
mbarek2019	287	Average tweets - 84 (cases), 102 (controls)	2 months	Unclear	Accounts from people known to have killed themselves, sourced from https://web.archive.org/web/20181223203146/http://thetweethereafter.com/ and news articles. Also collected some controls, but not clear how they found these.	Account profile information, tweets, connectivity - pretty much everything!	Sucidal/not suicidal	Not described	Male 122, Female 165. Cases 115, Controls 172		Known
mishra2019	32558	34306	Unknown	Twitter API	A suicide lexicon was developed (of 143 phrases) and used to pull tweets. For all of those users detected, their most recent 100 tweets were pulled, or as many as there were if less than 100	Social connectivity information, author information, and tweet data	By two students in clinical psychology with clear guidelines provided	retweets and non-English language tweets were removed. A manual check was done to remove the tweets (around 3000) which were trivially non-suicidal	3984 of the tweets were labelled as 'suicidal' which was 12% of the whole dataset		Keywords with QC		Expert coding
saha2019	601134 cases and 283,374 controls	707475862	January 01, 2015 and December 31, 2016	Twitter API	English language tweets 1) curating a list of psychiatric medications; 2) using this list to collect Twitter posts that mentioned these medications; 3) identifying and filtering for only those posts where users self-reported about personal medication intake (using a personal medication intake classifier, and 4) collecting the timeline datasets of these individuals who self-reported psychiatric me…	we then collect Twitter metadata such as the number of tweets, followers, followees, and account creation date		Trained a classifier to detect if someone was reporting taking a medication (i.e. rather than talking about the medication) and used this to filter the dataset. To limit our analyses to typical Twitter users, we remove users (e.g., celebrities or typically inactive users) with more than 5000 followers or followees or posted outside the range of 200 to 30,000 tweets			Keywords with QC		Expert coding
sasso2019	105	Unknown	4 months - dates not given	Unclear	Participants were recruited through the university pool and then their account data were collected.	Textual data	Beck Depression Inventory	None	Participants were 105 undergraduates (60 females, 45 males; Mage at baseline = 19 years old) undergraduates from a private, midsized university in the Midwestern United States. The self-reported ethnicity of the final sample was 78% Caucasian, 13% African American, 2% Asian-American, 2% Native American, and 4% “Other.”		Y
sawhney2019	Unknown	Various depending on the dataset	13th January 2018 to 26 March 2018	Twitter - unspecified	Using keywords developed from suicide sources	1) Dataset SCO (Suicide-related Communication Only) (2726 suicidal, 9160 non-suicidal): Tweets were collected by using the words/phrases described above. 2) Dataset UNI (All sorts of tweets) (1576 suicidal, 18290 non-suicidal): Tweets were collected the same way as they were for building Dataset SCO, but additional tweets of users whose posts were identified as suicidal with no hashtags correspon…	suicidal and nonsuicidal tweets were annotated individually by three students of clinical psychology. Discussions were held for conflicting annotations, 78% of which led to a conclusion, and the rest (high fluctuation) were marked as suicidal to reduce false negatives	Non-suicidal user-extracted tweets with Jaccard similarity > 0.5 [22] were eliminated after preprocessing	Not known		Keywords with QC		Expert coding
sinha2019	32558	34306	2018-12-01	REST API	Created a suicide lexicon and then searched the REST API. They then got the full timelines of all the users who came up in the first search.	Textual data and social connections	Two annotators, who are students of clinical psychology and regular social media users, were provided with the guidelines. The annotation process was supervised by a practising clinical psychologist.	retweets and non-English language tweets were removed. Certain phrases such as last day, from the lexicon lead to tweets such as Last day at work, holidays!, as the data was collected during December, 2018. A manual check was done to remove such tweets (around 3,000), that were trivially nonsuicidal or exhibited flippant behaviour. Moreover, 12 user accounts were detected to be throwaway accounts…	Table 1 is a description of the data, but not of the sample. 3,984 of the final tweet dataset was labelled as 'suicidal'		Keywords with QC		Expert coding
syarif2019	524	Unknown	Unknown	Twitter REST API	“I have been diagnosed with depression disorder”, “I was diagnosed with depression disorder” etc then get the timelines for all the users found	Textual data	Assumed positive based on self-disclosure	We apply two kinds of filter namely posting-activity filter and language filter. • Posting activity – we filter out users with less than 25 tweets. • Language – we only select users whose tweet are at least 75% in English (measured by Google Compact Language Detector1). This filtering leaves us with 542 users as positive examples.	not described/known		Self-ident no QC
ziwei2019	Unknown	1600	Unknown	Twitter API	Unknown	Unknown	Their own algorithm	Unknown	Unknown	Basically no description of data apart from "1600"	None
alsagri2019	111	>300,000	Unknown	Twitter API	Tweets containing "..diagnosed with depression.." are searched for, and then the timeline of users (up to the limit of tweets) is collected	Tweet data only	Self-disclosure	Accounts crawled for self-disclosed were manually checked that they were referring to themselves and not someone else. Accounts with < 5 tweets were removed. Control accounts can not have used the string "depress"	67 depressed out of 111		Self-ident with QC		Non-expert coding
alsagrib2019	500	Unknown	May-July 2018	Twitter REST API	Tweets containing "..diagnosed with depression.." are searched for, and then the timeline of users (up to the limit of tweets) is collected. English language tweets only. Nondepressed users are collected randomly and checked manually to ensure that they have never posted any tweet containing the character string “depress”.	Tweet data only	The manual labeling is done unanimously between two different psychologists. If any case has conflicts between them, it has been eliminated from final dataset	tweets are then processed by a human annotator to certify that the users are revealing their own depression and not talking about someone else	334 users depressed out of 500		Self-ident with QC		Expert coding
choi2020	Unknown	81873	February 2016 through November 2017	Twitter4j	Tweets with user location were collected in this time. Then 91, 269 were randomly selected for labelling to build a test dataset. Only those where the coders agreed were kept	Location and tweet text	Tweets were labelled as "anxiety related" or "not anxiety related". Four graduate students in human communications at a large metropolitan university in Korea were recruited to operate as the coders	Only tweets where all 4 coders agreed were kept for training. This was 87% of the original training dataset	About 10% of total tweets referred to anxiety		Random sampling with non-expert classification
decarvalho2020	Unknown	>15,000, 2446 labelled	18th February 2020 to 11th March 2020	Tweepy, within custom software that is linked	Combined keyword lists from previous studies to develop their own, and then translated it to Spanish. Used this to search the Twitter API	Textual data only	“Safe to ignore”; “Possibly concerning” and “Strongly concerning”.		1265 safe to ignore, 1181 possibly concerning		Keywords with QC		Expert coding
dossantos2020	224	616369	Undefined	Unspecified	Different strategy for control and cases. Cases based on self-disclosures. Controls collected through sets of different searches that suggested they had some alignment with mental health causes, but weren't receiving treatment.	For cases, looked through their accounts to find a specific date attached to when they started anti-depressants or were diagnosed with depression. If a specific date couldn't be found then the account was not included.	Yes, manually labelled with date of diagnosis time.	Accounts all reviewed and those that appeared to be talking about a diagnosis by someone else or in the distant past were removed.	Unavailable RE sample, but 106 cases and 118 controls.	Detailed method for data construction.	Self-ident with QC		Non expert coding
dutta2020	400	420608	2013-2017	GetOldTweetsAPI	Self-disclosures of anxiety	For each tweet, we specifically collected the timestamp of the tweet, number of likes (or favorites), whether it is a retweet or quote and if yes, the original tweeter, whether it is a reply and if yes, to whom. Any tweet which is a reply or had @ <username> in it is considered as an interaction tweet. Collected the entire timeline and list of other users who are following the anxiety users and t…	two human annotators familiar with social media content around mental health manually inspected the collected tweets to identify if they indicated a genuine selfdisclosure of anxiety	removed users who had less than 20 followers and followings as these networks were too small to compute meaningful social network metrics. We also removed accounts which had too few posts (less than 10) and with more than 10,000 followers or followings	200 cases, 200 controls. Descriptive statistics of the social engagement features collected are described in the paper		Self-ident with QC		Expert coding
olteanu2017	3280	827000	March 1 - May 31 2014	Twitter API	Identified users through self-disclosure and keyword searches, then pulled their full timelines. This wasn't just mental health, it also included lots of other social issues as part of the dataset	Textual data	Based on disclosure or not.	Only used users with 90 or more tweets		Paper with full description is available here :https://dl.acm.org/doi/pdf/10.1145/2998181.2998353?casa_token=NQSD_D3YA_YAAAAA:e5rQOHx5xt1X6cJ7MNbjnj3c5t4PHjdqlHHs_-K_d6MKoBa_bh2pTGheq-ayYBcR96Q-FC5Hdt0pLQ	Self-ident no QC
gupta2020	Not known	Not known	Not given	Twitter Streaming API	Review tweets coming through the streaming API	Textual data	Manuall labelled by tweet with binary of whether it is suicidal or not	Not described	Not described	Minimal dataset description	Assumed
hu2020	1,402 cases, 300 million controls	Not known	Not known	Not known	Says followed strategy given by Shen et al 2017 and 2018. Depressed users reviews and labelled positive based on self-disclosure. Then collected all the tweets from this user	Images and text	Manually labelled tweets	Not described	Not described	Minimal dataset description	Self-ident no QC
kiran2020	Not known	200	Not known	Not known	Not known	Not known	200 tweets were annotated by 5 people into 'strongly relevant', 'possibly relevant', 'safe to ignore'	Not known	Not known	Minimal dataset description	Assumed
kumar2020	Not known	60188	Not known	Not known	Phrases and suicidal words incorporate “die”, “to die”, “suicide”, “kill myself”, and “end my life” etc.	Not known	Assumed from keywords	Not known	86.42% (54720) were suicidal tweets		Self-ident no QC
martinez2020	Not known	> 1 million	2 hours a day over a period of 6 months	Not known	Phrases and suicidal words from previous literature	Textual data	Assumed from keywords	Not known			Keywords no QC
mastafa2020	179	1,56,511	2016 - July 2019	Twitter Developer API	Not described	Textual data	Unclear	Unclear	Not described		Uncertain
patel2020	Unknown	Unknown	Unknown	Unknown	Unknown	Unknown	Unknown	Unknown	Unknown	Unknown	Unknown	Unknown	Unknown
rabani2020	Unknown	7582	Unknown	Twitter API	various watchwords and expressions were gathered that were utilised in past papers and furthermore from different locales and forums	text, favorited, favoriteCount, made, id, replyToUID, status source, screen name, retweet tally, is Retweet, longitude, scope, User supporters	one emotional wellness expert, an analyst and two computer experts. High risk, low risk and no risk groups	tweets were removed that had under 75% of annotator agreemen	Not described		Keywords with QC		Expert coding
rabanib2020	Unknown	4266	Unknown	Twitter API	keywords from the literature	text, favorited, favourite count, created, id, replyToUID, status source, screen name, retweet count, is retweet, retweeted, longitude, latitude, user followers	Annotation team - One mental health practitioner, a psychologist and two computer professionals. Labelled as suicidal or non-suicidal	tweets were removed that had less than 75% of inter-annotator agreement			Keywords with QC		Expert coding
ramirez2020	252	1214474	December 21, 2017, to December 21, 2018	Not specified	110 phrases were selected for use as search terms on Twitter. Identified users then extracted all their tweets posted within the same search period.	Text, connections, profile data	Psychology expert asked to classify into suicide risk, no risk and doubtful (3 categories). For those who were at risk, we then analyzed more of their collected tweets to confirm their labels.	we only retained the positive cases (n=84) on which both annotators agreed, corresponding to 89% (84/94) of all the cases labeled as suicidal ideation by at least one of the annotators in this second stage.	84 users from each of the three classes used in training		Keywords with QC		Expert coding
roy2020	5920	7223922	December 2016 - June 2019	Tweepy - streaming API	Weekly search for “I suicide thinking OR planning”	User timelines of any users picked up by the search query	Flagged tweets evaluated by a psychiatrist	Yes - described in paper	Used M3inference in Python to estimate age and sex		Keywords with QC		Expert coding
sadasivuni2020	Unknown	66074	March 20, 2019 & March 27,2019 & April 4, 2019	Unknown	Keyword search #depress, #failure, #hopeless, #nervous, #restless, #tired, #worthless, and also tweets containing the most popular antonyms for these words	Unknown	Assumed from keywords	Unknown	Unknown		Keywords no QC
tlachac2020	105	45908	2017/18	Mturk participants user timelines harvested	Specific participants	Text	PHQ-9 used	Not described	Not described		Y
valeriano2020	Unknown	2068	October to December 2019.	Twitter API	Suicidal keywords and phrases translated from English to Spanish - task is focussed on Spanish tweets.	Text	A data set of 2068 text sentences was generated and annotated by humans, considering separating the tweets based on the binary criterion (1 for tweets with a tendency to suicide and 0 for tweets without a tendency to suicide).	Through annotation	24% suicidal tweets in dataset		Keywords with QC		Non-expert annotation
victor2020	Unknown	30508	Unknown	Twitter API	Unknown	Text	Data was annotated by a psychologist	Removed tweets that were only emoji/punctuation	3178 were "depressive"	This dataset is Twitter and Facebook.	General		Expert annotation
wang2020	8649	167072	Unknown	Tweepy	users who were diagnosed with one or more than one among the mentioned mental disorders (anxiety, depression, ocd and bipolar)	text	Unclear	Unknown	Not described		Unclear
yazdavar2020	8770	Unknown	Unknown	Advance Search API	created a lexicon of depressive symptoms consisting of 1,500 depressive- indicative terms with the help of clinical psychologists, and employed it to collect the Twitter profiles of individuals with self-declared depressive symptoms	screen name, profile description, follower/followee counts, profile image, and tweet content. Also used regular expressions to infer age and gender from the text of the tweets.	Three human judges from the Department of Psychology at Wright State University. Then also got 2 people from Psychiatry department to judge 400 of them again and got 85% agreement.	discarded the instances in which at least two (out of three) of our annotators did not agree about the depressive symptoms.	3981 depressed, 4789 control	High quality annotation	Keywords with QC		Expert annotation
zhou2020	Unknown	2219	January 1, 2012 to December 30th 2018 and September 26, 2019, to October 30, 2019.	Twitter search API	Used a list of ED related keywords previously developed by the authors	Text	3 classes: ED-irrelevant, ED-promotional and education, and ED-laypeople. Two annotators	Removed accounts from companies or organisations.	669 tweets were annotated as ED-irrelevant, 579 tweets were annotated as ED-promotional and education, and 971 tweets were annotated as ED-laypeople. The interrater agreement score between the 2 annotators was 0.84 on the basis of the first 200 tweets.		Keywords with QC		Non-exper annotation
alabdulkreem2021	200	10000	1 March 2020 and 1 August 2020.	Unknown	retrieved each user’s approximately 50 most recent tweets. Arabic tweets only	Text	Psychologist involved in the annotation process - labelling depression or no	If <50 tweets in the time period then did not include them	Unknown		General sample with QC		Expert annotation
azam2021	686	89776	Unknown	Unknown	Searched for users who disclosed depression on Twitter. Then manually filtered the results and got to 378 users. They then collected the two weeks following the date they posted the diagnosis disclosure. Controls were identified by searching "Today is my birthday" and then removing anyone who used depression related words - 308 control users. Collected 2 weeks following the date of the birthday t…	Text and number of tweets pp	Depressed or control	Must have at least 100 tweets altogether. Depressed tweets were manually screened.	308 controls, 378 cases		Self-ident with QC		Non-exper annotation
bandyo2021	Unknown	2915	1st January, 2015 and 31st December, 2016	Twint	Words that matched a keyword list for depression that the authors developed. Control users were randomly samples positive cases from Sentiment140 dataset	Text	Depressed or control	None described	915 depressed tweets, 2000 controls	Available online: https://github.com/aritraban21/Depression-Twitter	Keywords no QC			Dataset not protected - hosted online
benitez2021	Unclear	2000	22nd October to 26th December 2020	T-Hoarder	Keywords associated with ED.	Unclear	Labelling by an expert	None described - just annotator sifting	51.5% of tweets written by people who did not have ED versus 48.5% of people who did have ED	Dataset available here: https://www.kaggle.com/jabenitez88/eating-disorders-tweets	Keywords with QC		Expert annotation	Dataset not protected - hosted online
chadha2021	Unclear	1897	January 2019 to march 2019	Twitter API	Used keywords related to suicide	Text	Binary annotation as being 'related to suicidal ideation' by a human annotator and a psychiatric expert	None described - just annotator sifting	None described.		Keywords with QC		Expert annotation	Dataset not protected - supplementary material
costello2021	661	Unknown	Spring of 2016 until the Fall of 2017	Unknown	Recruited participants and collected their data.	user-friend matrix, where each row was an individual user, each column was a unique friend followed by some user(s) in the sample, and cells are filled in with 1’s or 0’s indicating whether (1) or not (0) each unique user follows each unique friend.	Patient-Reported Outcomes Measurement Information System (PROMIS; Pilkonis et al., 2011) questionnaires for anxiety, anger and depression. Post-traumatic stress was measured using the well-validated 10-item Trauma Screening Questionnaire (TSQ; Brewin et al., 2002),	Checking accounts meet the inclusion criteria	424 men and 232 women (2 did not provide gender). The majority of participants identified as White (n = 515), followed by Asian (n = 85), Black or African American (n = 44), American Indian or Alaska Native (n = 13), and Hawaiian or other Pacific Islander (n = 5). Participants could indicate more than one option, and 26 participants did. Sixty-eight participants identified as Hispanic/Latino, 590…		Y
ellouze2021	309	700	Unknown	Spark Streaming	Tweets were collected in French and collected using keywords from a list the users defined	Last 20 tweets of 309 users collected.	By an expert	Sifting during annotation	Not described		Keywords with QC		Expert annotation
govindasamy2021	Unknown	4000	Unknown	Tweepy	Unknown	Textual data	Using TextBlob sentiment polarity (>0 not depressed, <0 depressed)	Unknown	Unknown		Sentiment
jung2021		20000	January 1, 2019 and December 31, 2019	TwitterScraper 1.4.0	Forty-five suicide keywords provided by Korean Suicide Prevention Center (KSPC) were used to search for suicide-related tweets.	text, has_media, hashtags, img_urls, is_reply_to, links, video_url, and timestamp	Done by three researchers and overseen by a psychiatrist	30,210 tweets were deleted that weren't actually about suicide personally (e.g. prevention material) and additional 39,015 tweets that include hyperlinks were removed because these hyperlinks mainly link to news articles. As a final step, 8,387 tweets that have hashtags related to bots (# bot, # auto), entertainment (#BTS, #V, #Taehyung), and marketing (# sale, #saleabout ) were filtered out.	1097		Keywords with QC		Non-expert coding
martins2021	1128	622339	9 months	Not stated	Searched for the term "I have depression", for controls they searched for tweets containing the word "tree"	Text	Based on self-disclosure	Not described	Not described		Self-ident no QC
mori2021	239	567596	2016 and 2017	Twitter API	Retrieved all tweets from the users who were participating	SNS network structure (e.g., number of likes and retweets), bagof-words (BoW; e.g., the appearance of single and consecutive words), within-tweet word statistics (e.g., length of words and sentences in a tweet and the proportion of positive and negative words), and time information (e.g., the interval between tweets). We counted the number of pure tweets (tweet by oneself; like a monologue), repl…	Using psychometric surveys	(a) posting more than 100 tweets before participating in the study and (b) no more than half the tweets included retweets, links, hashtags, and images to avoid bot or advertisement accounts. If any participant violated one or both conditions, they were disqualified from the study.	156 males and 83 females, average age of 22.4		Y			Available on request
pirayesh2021	817	1006196	01/03/2019 07/29/2020	Unknown	Depressed users found using self-disclosure. For the control group, we randomly selected users who tweeted from the United States and whose tweets did not mention any diagnosis for depression. We collected up to 3,200 English tweets (excluding retweets) starting from the dates of their self-diagnostic tweets (for the depressed users) or from their last tweets (for the control users) to when their…	Text and - For each user, we define her “friends” as all Twitter accounts that she follows and also follow her. For each friend of any user in the depressed group, we collected up to 50 English tweets tracing backwards from the date of the self-diagnostic tweet of the depressed user that friend is associated with. On the other hand, for each friend of any user in the control group, we collected u…	Self-disclosure	Manually reviewed to check depression was 'genuine'. Verified accounts were also not included. Also used Botometer API to screen out bot accounts.	Not described		Self-ident with QC		Non-expert QC
safa2021	553	11890632	August 20, 2020, to December 9, 2020	Twitter API	REGEX: I was [just]/have been diagnosed with depression - cases. we collected one day of tweets (December 16, 2020), containing the keyword “the,” for controls	Textual tweets, bio-text, profile picture, and banner image - this followed a bespoke filtering process based on emotion rating the tweets	Self disclosure	users who often post in non-English languages, or had less than 25 tweets, or don’t provide the bio-information, profile picture, and header image were excluded			Self-ident no QC
sakib2021	Unknown	9119	Unknown	Tweepy	Created a list of words and phrases associated with suicidal thoughts and used these to search the API.	Text	Annotated by authors into suicidal or not	None described	3998 'suicide alarming' tweets, and 5121 not.		Keywords with QC		Non-expert coding
sarsam2021	Unknown	1000	Unknown	Unknown	keywords and phrases from literature	Text	Suicide or not - from different datasets	Expert annotation to verify labelling	500 cases 500 controls		Keywords with QC		Expert coding
wongkoblap2021	3682	9.8 million	January and May 2019	Twitter API	“I was diagnosed with depression”. A control group was randomly selected from a list of 2036 users who posted tweets between June 1 and June 7, 2019.	Whole timeline of every user identified - up to the maximum of 3200 tweets	Based on self-disclosure or not	users with fewer than 100 tweets or less than 80% of tweets in English were removed from the data set	3682 users, 1983 with declared depression and 1699 with no declared depression		Self-ident no QC
zhang2021	5150	Unknown	March 23 to April 18, 2020	Unknown	Keywords : “corona,” “covid19,” “covid19,” “coronavirus,” “#Corona,” “#Covid_19,” and “#coronavirus.”. Then searched for self-disclosure within this in tweets and profile descriptions. Took 3months of tweets since date of disclosure or January 18 to April 18, 2020 if in the profile. Also took 2575 users with no depression words found.	Text - up to 200 tweet pp	Based on self-disclosure or not	removed users that had “practitioner” and “counselor” in their descriptions to exclude mental health practitioners. Of 200 randomly sampled users in the depression set, 86% were labeled positive by human annotators	2575 cases and 2575 controls		Self-ident with QC		Non-expert coding
uddin2019	Unknown	5000	Unknown	Unknown	Bangla tweets - but not described how they acquired them.	Unknown	Depressive (984 tweets), Non-depressive (2930 tweets), Ambiguous (699 tweets) and Incomplete sentence (387 tweets). Our dataset was labeled manually by a student who studies in Sociology, as Sociology students study on human behaviors.	We excluded ambiguous and incomplete tweets	Depressive (984 tweets), Non-depressive (2930 tweets), Ambiguous (699 tweets) and Incomplete sentence (387 tweets).		Random sampling with non-expert classification
chen2018	1185	Average 2,000 tweets per user	November 18th 2016 to February 15th 2017	Twitter Streaming API	“I was/have been diagnosed with depression" for cases and collected one day (February 20th 2017) of tweets containing the keyword “the" for control group. Past year of data since index tweet collected for both groups	Text and date time of original user tweets (i.e. not retweets)	Based on disclosure or not.	No filtering on self-diagnosis tweets, but retweets were filtered out. Overlap checked for between the control and case groups. Users who had less than 50 tweets, or often post in non-English languages do not meet the requirements for the analysis in this study, therefore, they were filtered out	585 depressed, 600 controls		Self-ident no QC
mowery2016	Unknown	9300	Unknown	Unknown	Related to LIWC but unclear exactly how	Unclear	Conducted by two psychology undergraduates and a postdoctoral biomedical informatics researcher - each tweet was annotated with 9 depressive stressors and 12 psychosocial stressors classes.	Interrater agreement calculated for annotators, but doesn't say how disagreements managed	no evidence of depression (n=6,829 tweets) or evidence of depression (n=2,644 tweets),	This dataset was first presented in a conference abstract: https://journals.uic.edu/ojs/index.php/ojphi/article/view/6561/5439	Unknown

## Sheet: Results
	Paper ID		True Positive	False Positive	True Negative	False Negative	Precision	Recall	Accuracy	R^2	F1	AUC	Sensitivity	Specificity	Notes (e.g. if multiple results given)				NB when multiple results given, best chosen
1	dechoud2013						0.742	0.629			0.680843				dim.reduced results in Table 6 (best results)
2	dechoud2013(2)						0.828	0.675			0.743713				dim.reduced results in Table 5 (best results)
3	tsugawa2013									0.48					Regression model - given from Table II
4	abboute2014														Accuracy given as 10 Cross Fold Validation - 63.54
5	coppersmith2014														Not specified - ROC curve displayed
6	coppersmith2014(2)			0.2 (fixed)			Bipolar:0.82, Depression:0.68, PTSD:0.81, SAD:0.65								When 'False Alarm Rate' (FP) is 0.2
7	homan2014						0.59	0.71			0.64				Used Expert training and testing, as this had the best results
8	lin2014														Accuracy is 67.43% and f1 score is 0.7224
9	prieto2014(dep)						0.949 (spanish), 0.947 (portu)	0.891 (spanish), 0.887 (portu)			0.913 (spanish), 0.912 (portu)	0.878 (spanish), 0.833 (portu)			Depression results in spanish and portugese languages
9	prieto2014(ED)						0.720 (spanish), 0.785 (recall)	0.720 (spanish), 0.817 (recall)			0.720 (spanish), 0.786 (recall)	0.714 (spanish), 0.744 (portu)			Eating Disorder results in spanish and portugese languages
10	burnap2015										0.69				Identifying true suicidal messages from other text about suicide
11	mcmanus2015						0.923	0.706	0.893		F1 = 0.8				SVA with PCA
12	odea2015						0.769, 0.721								Depression VS control, PTSD versus control
13	pedersen2015														Not clear
14	preotpiet2015						0.867, 0.840								Depression VS control, PTSD versus control using Linear Support Vector Machine and Ensemble-Lin
15	resnik2015
16	resnik2015(2)						0.216	0.75							Table 8 - presents 3 models, with 3 different recall values. Chose best for middle recall value which was sLDA-inf
17	tsugawa2015						0.61	0.37	0.66		0.46				SVM with 10 topics+pos+neg+tweet freq+ RT + URL+followee+follower Table 3 in paper
18	yang2015						0.85	0.6			0.7
19	yin2015											0.663			Table 4 - classifying Depression against Depression-trained model
20	bentonbe2016											0.848			FPR fixed at 0.1 - Multitask learning for suicide (other results for depression and schizophrenia)
21	braithwaite2016		0.75		0.93				0.916				0.53	0.97
22	chang20162						0.96								Same for bipolar and bpd, using TF-IDF which had the highest precision.
23	coppersmith2016										F1=53
24	he2016								0.92
25	saraviasar2016
26	aldarwish2017						1	0.58	0.63						Naïve Bayes
27	birjali2017						0.895	0.8911	0.893						Table 1, SMO
28	birnbaum2017						0.92	0.87	0.9		0.9	0.95			Best performance'
29	burnap2017						0.644	0.744			0.69				Table 3 for Combined Set Rotation Forest
30	deshpande2017						0.836	0.83	0.83		0.8329				Multinomial Naive Bayes
31	jamil2017						0.1237	0.802	0.6102		0.2144				Table 2 - exp1-Undersample
32	joshij2017		0.923	0.0909	0.909	0.0769	0.92	0.9	0.92						K-means on person-behaviour matrix with LSA
33	kang2017														Found results difficult to find and very unclear
34	moulahi2017						0.816	0.752			0.711				Table 3 - DARE approach
35	reece2017						0.866 & 0.934	0.521 & 0.658			0.651 & 0.772			0.969 & 0.994	Table 2, Depression & PTSD, Weekly
36	saha2017
37	shen2017														Not listed in the paper?
38	wang2017						0.982	0.972	0.0972		0.975				Table 6 - ED-RD
39	yazdavar2017						0.72		0.68						Average values, give in Page 8
40	astoveza2018								78.36						Multilayer perceptron (best result)
41	chiroma2018								0.79		0.879				Table 6 - Decision Tree Multi-class
42	chiroma2018(2)						0.84	0.84			0.84				Figure 3 - PRISM Binary class
43	du2018						0.78	0.96	0.74		0.83				Table 5 - CNN (Positves)
44	joshi2018								0.89						Ensemble
45	orabi2018						80.529	83.449	81.818		80.998	0.92			Table 3 - CNNwithMax Optimised on Bell Lets Talk dataset
46	sawhney2018						0.842	0.846	0.858		0.844				Table 3 - Random Forest with All Features
47	sharheen2018								97.6						CV approach and the optimizer used by neural network was lbfgs
48	ulhassan2018						83	79	91						SVM Table 1
49	vioules2018														See paper - change point detection different
50	baba2019								0.92		0.92
51	gui2019						0.9	0.901	0.9						Table 2 (GRU + VGG-Net + COMMA + text/image)
52	zhou2019						0.77	0.92			0.84				Table 7 'Our Method'
53	coppersmith2015														ROC curve shown in paper
54	vedula2017								0.9		0.9				For the depressed class
55	coppersmith2018											0.94			Figure 6 - All Data Prior
56	oyong2018										0.47
57	weerasinghe2019						0.81 & 0.81	0.76 & 0.75							sLDA+BOW (Depression & PTSD)
58	biradar2019								81.46 (best) to 77.76 (worst)						Table 5 (ignoring 'Random' classification)
59	chandra2019								90.08						Optimised Hybrid Neural Network (Table 5.1)
60	diaphule2019														Not stated in paper… there are some graphs
61	gruda2019														RMSE = 0.52 - regression not ML?
62	guntuku2019														Pearson correlation shows best results for using a combination of the features (as in Table 5) with Pearson correlation of .613 and .580 for Depression and Anxiety repsectively using multi-task learning.
63	kumar2019								85.09		79.68				Table 2 - Ensemble Vote Classifier
64	lee2019							0.855	0.8317						Table 3 - Method: ML for Recall of anxiety
65	sun2019														No single result - more general exploration
66	waheed2019						86.72	81.88	84.34						Table VI - Row 9 (all combined)
67	almouzini2019								87.5						Liblinear classifier (Linear SVM)
68	arora2019								79.7						Support vector regression
69	asad2019						100	60	74						Naïve Bayes
70	coello2019										0.78				Bag of words model (best) - Table 2
71	fodeh2019						0.853					0.855	0.933	0.836	"NMF’s balanced dataset generated using the K-means Clustering approach"
72	jain2019								86.45						Logistic regression performed best (Table 4)
73	jarang2019						89	89	88.57		89				KNN performed best (Table 1)
74	lopezubeda2019						0.894	0.938			0.914				Table 7, Anorexia, SVM
75	manisha2019								0.916						Prism algorithm
76	mbarek2019						0.77	0.77			0.77				Random forest
77	mishra2019										0.915	0.679			Table 4, LR + character ngram
78	prasad2019								99.17						CNN + LSTM
79	saha2019						0.86 & 0.91 & .85 & 0.91	0.82 & 0.9 & 0.81 & 0.91	0.82 & 0.91 & 0.81 & 0.91						Depression/Anxiety/Psychosis/Suicidality
80	sasso2019									0.34					Results for effects on depression
81	sawhney2019						79.31	80.03	78.93		79.66				Table 6 - (Dataset H - validation set) - Random Forest + Binary Firefly Algorithm
82	sinha2019						92.76	92.87			92.76				Text+History+Graph
83	syarif2019														No validation done
84	ziwei2019														No validation done
85	ahmad2019						89	91	93		90				BiLSTM
86	alsagri2019							0.85	82.5						Linear SVM
87	alsagrib2019						0.53	0.9	84.7		0.667				Random Forest
88	chiroma2020						0.781	0.822			0.801				Table 4 - SVM, Binary Class, Suicide, 1-3 gram
89	choi2020								0.83						Naïve bayes with maximum likelihood estimation
90	decarvalho2020						0.7909	0.7887	0.7886		0.7879				Table 2 - BERT portugese, binary class
91	dossantos2020						0.64	0.64			0.64				Logistic regression with LIWC
92	dutta2020						0.86	0.73	0.79			0.84			SVM
93	farruque2020						0.7846	0.8394			0.8104				Logistic Regression with adjusted Twitter word embeddings
94	gupta2020						1	0.9			1				Multi-nomial naïve bayes with TFIDF
95	hemmatirad2020						96.55	95.54	94.58		96.04
96	hu2020										96.1				"the proposed model"
97	kamite2020						-	-	-	-	-	-
98	kiran2020						-	-	-	-	-	-			Can't tell, it's a graph
99	kumar2020								0.996						Table 2 - TF-IDF +topic + LIWC +statistics
100	lin2020						0.903	0.87	0.884		0.936				Table 1
101	martinez2020							1	1		1				fig 4
102	mathur2020							88.73	94.54		93.89				Table 2
103	mastafa2020						0.92	0.86			0.89	0.91			1DCNN H vs. M L
104	patel2020						93.94	93.27	93.33						Random Forest and SVM same result
105	rabani2020						0.97	0.95			0.96				Random forest
106	rabanib2020						98.7	98.2	98.5						Ensemble with random forest
107	ramirez2020						0.88	0.85	0.86		0.86	0.91			Table 9 - SVM - Images+SNPSY model - Suicidal vs control group
108	razak2020														Not enough detail
109	roy2020											0.8			First model reported in discussion - 1 day prior to SI expression
110	sadasivuni2020										0.9844				Average of the F1 over the three days given
111	sawhney2020							0.81	0.851		0.799				STATENet
112	shetty2020								76.69						Multinomial Naïve Bayes with ngrams (Table 5)
113	skaik2020						0.882	0.914	91		0.898				Table 4 - CNN Fast Text Crawl on Dataset 2 (Validation dataset)
114	tlachac2020						0.721	0.907	0.769		0.799	0.809		0.63	LR with 14 days data - Table IV
115	valeriano2020						0.79	0.79	0.79		0.79				LR with word2vec features
116	verma2020							91	92						CNN-LSTM
117	victor2020						69	54			56				LR
118	wang2020						0.79	0.91			0.87
119	yazdavar2020								0.9		0.9		0.92	0.87
120	zhou2020						0.9	0.89			0.9				LSTM
121	alabdulkreem2021								0.72		0.69
122	azam2021										0.77				Random Forest
123	bandyo2021						98.86	100	99.66		99.43				Random Forest
124	hassine2021								0.71		0.66
125	benitez2021								87.5		86.8				RoBERTa (Confusion matrix available in Table)
126	chadha2021						46.25	32.17	78.77						Table 5 Random Forest
127	challa2021						-	-	-	-	-
128	chiong2021						92.63	86.03	88.62		89.2				LR - Table 5 - Shen
129	costello2021														Check paper page 11 for all the results. Random Forest RMSE 0.94
130	dejesus2021										0.89				Table 3- Gender based, BoP, Twitter
131	ellouze2021						88	97			92				Table 2 - People mood towards COVID-19
132	ghosh2021								87.14						Table IV
133	ghosha2021								69.91		69
134	govindasamy2021								97.31
135	jung2021						0.838083	0.835054			0.835781	0.906563			Table 4 - metadata + wordcount
136	kumar2021						0.93	0.93			0.93				Same results for SVM (RBF) and Naïve Bayes
137	kumarb2021								0.821						Table 5
138	lopezubeda2021						94.12	94.15			94.13				Table 2 - BETO
139	maniar2021						0.94	0.425	0.88		0.59
140	martins2021						0.779	0.764							Table 4 - CNN
141	mori2021														Used correlations and there were LOTS of models - no clear answer to include.
142	nandanwar2021						93.39	93.36			93.09				Table 1 Adaboost
143	pirayesh2021						0.82				0.84				Mental Spot with m = 10 tweets per user
144	prakash2021														No results given
145	reddy2021						96.73	95.63	98.14		96.73				Word2Vec + TFIDF - SVM
146	safa2021						99	82	91		89	91			Catboost - Tweets - Word2 (Table 7)
147	sakib2021						0.913	0.895	0.904	0.9					Voting Classifier, Table II
148	sarsam2021								86.97						YATSI with sentiment
149	sawhneyb2021							81.2	85.6		80.5				PHASE
150	sharma2021						0.92 & 0.87	0.51 & 0.28	0.88 & 0.83		0.65 & 0.41				TF-IDF & BOW
151	shen2021										78.5				FNA+DFC+FC
152	swain2021								96.63						SVM
153	uban2021										0.77	0.81			HAN - Shen et al
154	verma2021														For KNN, we got an accuracy of 70%, that of Naïve Bayes is 58%, on the other hand SVM scored an accuracy of 69%, and that of random forest is 78%
155	wen2021									99.45	99.4
156	wongkoblap2021								92		92	90			MILA-SocNet - Table 1
157	zhang2021								78.9		79.2	86.1			SVM
158	zhou2021						0.912	0.899	0.904		0.903				Linear Discriminant Analysis (Table IV - MMs and TFIDF)
159	zogan2021						0.909	0.904	0.901		0.912				Table 5 - Depression Net
160	marouane2017						87.6	83			83.5				CART - Table 1
161	mounika2019								81						Table 3 - LR/Multilayer perceptron
162	uddin2019								0.863						LSTM 5 layers with 20 epochs
163	chen2018						0.944	0.901	93.06		0.918				Random forests - ALL (LIWC + EMO + EMO_TS)	LOO CV = 92.17
164	mowery2016						65								Decision tree - Figure 3
165
